# Supplementary material for: MicroRNA-focused CRISPR/Cas9 screen identifies miR-142 as a key regulator of Epstein-Barr virus reactivation
Source: PLoS Pathog. 2024 Jun 17;20(6):e1011970. doi: 10.1371/journal.ppat.1011970 (PMC11213311; doi:10.1371/journal.ppat.1011970)
Supplement: S1 Table — (XLSX) [file ppat.1011970.s004.xlsx]

## Sheet: Sheet1
Table S1. DrugZ Scores for miRNA CRISPR/Cas9 Screen
GENE	sumZ	numObs	normZ	pval_synth	rank_synth	fdr_synth	pval_supp	rank_supp	fdr_supp
hsa-mir-142	28.9	15	5.97	1	479	1	1.22e-09	1	5.85e-07
hsa-mir-196a-1	12.85	15	2.74	0.997	478	0.999	0.00308	2	0.572
hsa-mir-6728	12.61	15	2.69	0.996	477	0.999	0.00358	3	0.572
hsa-mir-34c	11.26	15	2.42	0.992	476	0.998	0.00781	4	0.797
hsa-mir-3613	11.14	15	2.39	0.992	475	0.998	0.00832	5	0.797
hsa-mir-6514	9.27	12	2.24	0.987	474	0.998	0.0126	6	0.889
hsa-mir-95	10.15	15	2.19	0.986	473	0.998	0.0141	7	0.889
hsa-mir-5587	10.04	15	2.17	0.985	472	0.998	0.0149	8	0.889
hsa-mir-450a-2	8.61	12	2.09	0.982	471	0.998	0.0183	9	0.932
hsa-mir-6513	8.99	15	1.96	0.975	470	0.994	0.0249	10	0.932
hsa-mir-128-1	8.72	15	1.91	0.972	469	0.993	0.0282	11	0.932
hsa-mir-6781	8.32	15	1.83	0.966	468	0.989	0.0338	12	0.932
hsa-mir-1304	8.16	15	1.79	0.964	467	0.988	0.0364	13	0.932
hsa-mir-5001	8.14	15	1.79	0.963	466	0.988	0.0366	14	0.932
hsa-mir-550a-1	8.65	18	1.74	0.959	465	0.988	0.0408	15	0.932
hsa-mir-548x-2	7.83	15	1.73	0.958	464	0.988	0.0419	16	0.932
hsa-mir-3667	7.69	15	1.7	0.956	463	0.988	0.0445	17	0.932
hsa-mir-548f-2	6.61	12	1.64	0.949	462	0.984	0.0505	18	0.932
hsa-mir-6767	7.27	15	1.62	0.947	461	0.984	0.053	19	0.932
hsa-mir-6865	7.25	15	1.61	0.946	460	0.984	0.0535	20	0.932
hsa-mir-548a-1	7.19	15	1.6	0.945	459	0.984	0.0548	21	0.932
hsa-mir-3620	7.17	15	1.6	0.945	458	0.984	0.0552	22	0.932
hsa-mir-1229	6.83	15	1.53	0.937	457	0.982	0.0634	23	0.932
hsa-mir-4645	6.82	15	1.53	0.937	456	0.982	0.0635	24	0.932
hsa-mir-486-1	6.79	15	1.52	0.936	455	0.982	0.0644	25	0.932
hsa-mir-128-2	6.74	15	1.51	0.934	454	0.982	0.0657	26	0.932
hsa-mir-135b	6.67	15	1.49	0.933	453	0.982	0.0675	27	0.932
hsa-mir-6724-1	6.67	15	1.49	0.932	452	0.982	0.0675	28	0.932
hsa-mir-550a-3	6.45	15	1.45	0.927	451	0.982	0.0733	29	0.932
hsa-mir-6818	5.7	12	1.44	0.925	450	0.982	0.0755	30	0.932
hsa-mir-6838	6.32	15	1.42	0.923	449	0.982	0.0772	31	0.932
hsa-mir-6739	6.2	15	1.4	0.919	448	0.982	0.0807	32	0.932
hsa-mir-3677	6.14	15	1.39	0.918	447	0.982	0.0825	33	0.932
hsa-mir-2467	6.04	15	1.37	0.915	446	0.982	0.0854	34	0.932
hsa-mir-3679	6	15	1.36	0.913	445	0.982	0.0867	35	0.932
hsa-mir-4742	5.91	15	1.34	0.91	444	0.982	0.0897	36	0.932
hsa-mir-6826	5.8	15	1.32	0.907	443	0.98	0.0932	37	0.932
hsa-mir-486-2	5.8	15	1.32	0.907	442	0.98	0.0935	38	0.932
hsa-mir-33a	5.17	12	1.32	0.906	441	0.98	0.094	39	0.932
hsa-mir-101-2	5.77	15	1.32	0.906	440	0.98	0.0942	40	0.932
hsa-mir-210	5.77	15	1.31	0.905	439	0.98	0.0945	41	0.932
hsa-mir-6509	5.75	15	1.31	0.905	438	0.98	0.0952	42	0.932
hsa-mir-6733	5.64	15	1.29	0.901	437	0.98	0.0987	43	0.932
hsa-mir-195	5.5	15	1.26	0.896	436	0.98	0.104	44	0.932
hsa-mir-23a	5.47	15	1.25	0.895	435	0.98	0.105	45	0.932
hsa-mir-548b	5.46	15	1.25	0.895	434	0.98	0.105	46	0.932
hsa-mir-296	5.36	15	1.23	0.891	433	0.98	0.109	47	0.932
hsa-mir-4717	5.35	15	1.23	0.891	432	0.98	0.109	48	0.932
hsa-mir-766	5.33	15	1.23	0.89	431	0.98	0.11	49	0.932
hsa-mir-9-3	5.3	15	1.22	0.889	430	0.98	0.111	50	0.932
hsa-mir-3157	5.29	15	1.22	0.889	429	0.98	0.111	51	0.932
hsa-mir-15a	4.67	12	1.2	0.886	428	0.98	0.114	52	0.932
hsa-mir-3934	4.83	13	1.2	0.884	427	0.98	0.116	53	0.932
hsa-mir-3912	5.13	15	1.19	0.882	426	0.98	0.118	54	0.932
hsa-mir-6873	4.59	12	1.19	0.882	425	0.98	0.118	55	0.932
hsa-mir-26a-2	5.08	15	1.18	0.88	424	0.98	0.12	56	0.932
hsa-mir-6810	5.06	15	1.17	0.879	423	0.98	0.121	57	0.932
hsa-mir-204	5.05	15	1.17	0.879	422	0.98	0.121	58	0.932
hsa-mir-6837	4.96	15	1.15	0.875	421	0.98	0.125	59	0.932
hsa-mir-510	4.96	15	1.15	0.875	420	0.98	0.125	60	0.932
hsa-mir-532	4.9	15	1.14	0.873	419	0.98	0.127	61	0.932
hsa-mir-6735	4.86	15	1.13	0.871	418	0.98	0.129	62	0.932
hsa-mir-215	4.84	15	1.13	0.87	417	0.98	0.13	63	0.932
hsa-mir-30b	4.79	15	1.12	0.868	416	0.98	0.132	64	0.932
hsa-mir-939	4.79	15	1.12	0.868	415	0.98	0.132	65	0.932
hsa-mir-138-1	4.78	15	1.12	0.868	414	0.98	0.132	66	0.932
hsa-mir-6839	4.76	15	1.11	0.867	413	0.98	0.133	67	0.932
hsa-mir-23b	4.65	15	1.09	0.862	412	0.98	0.138	68	0.932
hsa-mir-652	4.62	15	1.08	0.861	411	0.98	0.139	69	0.932
hsa-mir-3150b	4.62	15	1.08	0.861	410	0.98	0.139	70	0.932
hsa-mir-3680-2	4.61	15	1.08	0.86	409	0.98	0.14	71	0.932
hsa-mir-497	4.6	15	1.08	0.86	408	0.98	0.14	72	0.932
hsa-mir-6721	4.56	15	1.07	0.858	407	0.98	0.142	73	0.932
hsa-mir-103a-1	4.46	15	1.05	0.853	406	0.98	0.147	74	0.936
hsa-mir-6842	4.44	15	1.05	0.852	405	0.98	0.148	75	0.936
hsa-mir-129-2	4.35	15	1.03	0.848	404	0.98	0.152	76	0.936
hsa-mir-2277	4.31	15	1.02	0.846	403	0.98	0.154	77	0.936
hsa-mir-153-1	4.31	15	1.02	0.846	402	0.98	0.154	78	0.936
hsa-mir-449c	4.26	15	1.01	0.844	401	0.98	0.156	79	0.936
hsa-mir-181a-1	4.23	15	1	0.842	400	0.98	0.158	80	0.936
hsa-mir-4661	4.21	15	1	0.842	399	0.98	0.158	81	0.936
hsa-mir-4446	4.16	15	0.99	0.839	398	0.98	0.161	82	0.939
hsa-mir-3150a	3.92	15	0.94	0.827	397	0.98	0.173	83	0.964
hsa-mir-3913-2	3.46	12	0.93	0.824	396	0.98	0.176	84	0.964
hsa-mir-7106	3.74	15	0.91	0.818	395	0.98	0.182	85	0.964
hsa-mir-29b-1	3.64	15	0.89	0.812	394	0.98	0.188	86	0.964
hsa-let-7d	3.51	15	0.86	0.805	393	0.98	0.195	87	0.964
hsa-mir-361	3.42	15	0.84	0.8	392	0.978	0.2	88	0.964
hsa-mir-146b	3.4	15	0.84	0.799	391	0.978	0.201	89	0.964
hsa-mir-106a	2.96	12	0.82	0.794	390	0.975	0.206	90	0.964
hsa-mir-222	3.31	15	0.82	0.794	389	0.975	0.206	91	0.964
hsa-mir-4755	3.24	15	0.81	0.79	388	0.975	0.21	92	0.964
hsa-mir-299	3.23	15	0.8	0.789	387	0.975	0.211	93	0.964
hsa-let-7c	3.22	15	0.8	0.788	386	0.975	0.212	94	0.964
hsa-mir-570	3.2	15	0.8	0.788	385	0.975	0.212	95	0.964
hsa-mir-874	3.18	15	0.79	0.786	384	0.975	0.214	96	0.964
hsa-mir-151a	3.14	15	0.78	0.784	383	0.975	0.216	97	0.964
hsa-mir-365b	3.12	15	0.78	0.783	382	0.975	0.217	98	0.964
hsa-mir-24-2	3.12	15	0.78	0.783	381	0.975	0.217	99	0.964
hsa-mir-1234	3.08	15	0.77	0.78	380	0.975	0.22	100	0.964
hsa-mir-5000	3.07	15	0.77	0.78	379	0.975	0.22	101	0.964
hsa-mir-1226	3.06	15	0.77	0.779	378	0.975	0.221	102	0.964
hsa-let-7e	3.06	15	0.77	0.779	377	0.975	0.221	103	0.964
hsa-mir-219a-1	2.99	15	0.75	0.775	376	0.975	0.225	104	0.964
hsa-mir-192	2.97	15	0.75	0.774	375	0.975	0.226	105	0.964
hsa-mir-3940	2.93	15	0.74	0.771	374	0.975	0.229	106	0.964
hsa-mir-589	2.83	15	0.72	0.765	373	0.975	0.235	107	0.964
hsa-mir-550a-2	2.82	15	0.72	0.765	372	0.975	0.235	108	0.964
hsa-mir-16-2	2.74	15	0.7	0.759	371	0.975	0.241	109	0.964
hsa-mir-127	2.68	15	0.69	0.756	370	0.975	0.244	110	0.964
hsa-mir-30e	2.61	15	0.68	0.752	369	0.975	0.248	111	0.964
hsa-mir-5581	2.61	15	0.68	0.751	368	0.975	0.249	112	0.964
hsa-mir-1285-2	2.59	15	0.67	0.75	367	0.975	0.25	113	0.964
hsa-mir-6862-1	2.54	15	0.66	0.747	366	0.975	0.253	114	0.964
hsa-mir-6822	2.5	15	0.66	0.744	365	0.975	0.256	115	0.964
hsa-mir-124-2	2.71	18	0.65	0.743	364	0.975	0.257	116	0.964
hsa-mir-1468	2.47	15	0.65	0.742	363	0.975	0.258	117	0.964
hsa-mir-619	2.45	15	0.65	0.741	362	0.975	0.259	118	0.964
hsa-mir-221	2.42	15	0.64	0.739	361	0.975	0.261	119	0.964
hsa-mir-1301	2.42	15	0.64	0.739	360	0.975	0.261	120	0.964
hsa-mir-1287	2.38	15	0.63	0.737	359	0.975	0.263	121	0.964
hsa-mir-3653	2.35	15	0.63	0.734	358	0.975	0.266	122	0.964
hsa-mir-103a-2	2.1	12	0.63	0.734	357	0.975	0.266	123	0.964
hsa-mir-27a	2.31	15	0.62	0.732	356	0.975	0.268	124	0.964
hsa-mir-548f-1	2.31	15	0.62	0.732	355	0.975	0.268	125	0.964
hsa-mir-3192	2.31	15	0.62	0.732	354	0.975	0.268	126	0.964
hsa-mir-450b	1.91	12	0.58	0.72	353	0.975	0.28	127	0.964
hsa-mir-4750	2.13	15	0.58	0.72	352	0.975	0.28	128	0.964
hsa-mir-548j	2.1	15	0.58	0.718	351	0.975	0.282	129	0.964
hsa-mir-199a-1	2.07	15	0.57	0.715	350	0.975	0.285	130	0.964
hsa-mir-6779	2.04	15	0.56	0.714	349	0.975	0.286	131	0.964
hsa-mir-1273g	1.82	12	0.56	0.713	348	0.975	0.287	132	0.964
hsa-mir-425	2.02	15	0.56	0.712	347	0.975	0.288	133	0.964
hsa-mir-106b	2.01	15	0.56	0.712	346	0.975	0.288	134	0.964
hsa-mir-92a-1	1.99	15	0.55	0.71	345	0.975	0.29	135	0.964
hsa-mir-3680-1	1.93	15	0.54	0.706	344	0.975	0.294	136	0.964
hsa-mir-4726	1.9	15	0.54	0.704	343	0.975	0.296	137	0.964
hsa-mir-132	1.87	15	0.53	0.702	342	0.975	0.298	138	0.964
hsa-mir-4655	1.8	15	0.52	0.697	341	0.975	0.303	139	0.964
hsa-mir-3180-1	1.78	15	0.51	0.696	340	0.975	0.304	140	0.964
hsa-mir-6796	1.75	15	0.5	0.693	339	0.975	0.307	141	0.964
hsa-mir-181a-2	1.74	15	0.5	0.693	338	0.975	0.307	142	0.964
hsa-mir-191	1.72	15	0.5	0.691	337	0.975	0.309	143	0.964
hsa-mir-141	1.7	15	0.5	0.69	336	0.975	0.31	144	0.964
hsa-mir-16-1	1.52	12	0.5	0.69	335	0.975	0.31	145	0.964
hsa-mir-542	1.69	15	0.49	0.689	334	0.975	0.311	146	0.964
hsa-mir-7854	1.69	15	0.49	0.689	333	0.975	0.311	147	0.964
hsa-mir-216b	1.67	15	0.49	0.688	332	0.975	0.312	148	0.964
hsa-mir-139	1.65	15	0.49	0.686	331	0.975	0.314	149	0.964
hsa-mir-505	1.64	15	0.48	0.686	330	0.975	0.314	150	0.964
hsa-mir-194-1	1.63	15	0.48	0.685	329	0.975	0.315	151	0.964
hsa-mir-196a-2	1.75	18	0.48	0.683	328	0.975	0.317	152	0.964
hsa-mir-616	1.57	15	0.47	0.681	327	0.975	0.319	153	0.964
hsa-mir-4677	1.56	15	0.47	0.68	326	0.975	0.32	154	0.964
hsa-mir-6806	1.54	15	0.46	0.679	325	0.975	0.321	155	0.964
hsa-mir-374b	1.46	15	0.45	0.673	324	0.975	0.327	156	0.964
hsa-mir-6774	1.37	15	0.43	0.666	323	0.975	0.334	157	0.964
hsa-mir-4697	1.28	15	0.41	0.66	322	0.975	0.34	158	0.964
hsa-mir-3180-5	1.25	15	0.41	0.657	321	0.975	0.343	159	0.964
hsa-mir-6751	1.23	15	0.4	0.656	320	0.975	0.344	160	0.964
hsa-let-7b	1.22	15	0.4	0.655	319	0.975	0.345	161	0.964
hsa-mir-6724-4	1.19	15	0.39	0.653	318	0.975	0.347	162	0.964
hsa-mir-708	1.16	15	0.39	0.651	317	0.975	0.349	163	0.964
hsa-mir-6766	1.14	15	0.38	0.649	316	0.975	0.351	164	0.964
hsa-mir-4667	1.13	15	0.38	0.648	315	0.975	0.352	165	0.964
hsa-mir-150	1.1	15	0.37	0.646	314	0.975	0.354	166	0.964
hsa-mir-6864	1.08	15	0.37	0.645	313	0.975	0.355	167	0.964
hsa-mir-6885	1.06	15	0.37	0.643	312	0.975	0.357	168	0.964
hsa-mir-4766	0.94	12	0.37	0.643	311	0.975	0.357	169	0.964
hsa-mir-5006	1.05	15	0.36	0.642	310	0.975	0.358	170	0.964
hsa-mir-4761	1.03	15	0.36	0.641	309	0.975	0.359	171	0.964
hsa-mir-26a-1	0.97	15	0.35	0.636	308	0.975	0.364	172	0.964
hsa-mir-1915	0.95	15	0.35	0.635	307	0.975	0.365	173	0.964
hsa-mir-1249	0.95	15	0.35	0.635	306	0.975	0.365	174	0.964
hsa-let-7a-3	0.91	15	0.34	0.632	305	0.975	0.368	175	0.964
hsa-mir-4762	0.8	12	0.33	0.631	304	0.975	0.369	176	0.964
hsa-mir-6734	0.86	15	0.33	0.628	303	0.975	0.372	177	0.964
hsa-mir-1273h	0.76	12	0.32	0.627	302	0.975	0.373	178	0.964
hsa-mir-6862-2	0.74	15	0.3	0.619	301	0.975	0.381	179	0.964
hsa-mir-579	0.65	12	0.3	0.618	300	0.975	0.382	180	0.964
hsa-mir-30c-2	0.6	12	0.29	0.614	299	0.975	0.386	181	0.964
hsa-mir-4746	0.67	15	0.29	0.614	298	0.975	0.386	182	0.964
hsa-mir-6861	0.56	15	0.27	0.605	297	0.975	0.395	183	0.964
hsa-mir-627	0.53	15	0.26	0.603	296	0.975	0.397	184	0.964
hsa-mir-3922	0.52	15	0.26	0.602	295	0.975	0.398	185	0.964
hsa-mir-212	0.51	15	0.26	0.601	294	0.975	0.399	186	0.964
hsa-mir-1908	0.51	15	0.26	0.601	293	0.975	0.399	187	0.964
hsa-mir-24-1	0.46	15	0.25	0.597	292	0.975	0.403	188	0.964
hsa-mir-548h-4	0.41	12	0.25	0.597	291	0.975	0.403	189	0.964
hsa-mir-6803	0.44	15	0.24	0.596	290	0.975	0.404	190	0.964
hsa-mir-6782	0.41	15	0.24	0.594	289	0.975	0.406	191	0.964
hsa-mir-6840	0.35	15	0.22	0.589	288	0.975	0.411	192	0.964
hsa-mir-548d-1	0.29	12	0.22	0.587	287	0.975	0.413	193	0.964
hsa-mir-194-2	0.32	15	0.22	0.586	286	0.975	0.414	194	0.964
hsa-mir-1180	0.26	15	0.21	0.582	285	0.975	0.418	195	0.964
hsa-mir-5088	0.21	15	0.2	0.578	284	0.975	0.422	196	0.964
hsa-mir-6724-2	0.21	15	0.2	0.578	283	0.975	0.422	197	0.964
hsa-mir-3913-1	0.18	12	0.19	0.577	282	0.975	0.423	198	0.964
hsa-mir-6761	0.17	15	0.19	0.574	281	0.975	0.426	199	0.964
hsa-mir-642a	0.18	21	0.19	0.573	280	0.975	0.427	200	0.964
hsa-mir-6829	0.13	15	0.18	0.571	279	0.975	0.429	201	0.964
hsa-mir-197	0.12	15	0.18	0.571	278	0.975	0.429	202	0.964
hsa-mir-181c	0.12	15	0.18	0.57	277	0.975	0.43	203	0.964
hsa-mir-3158-2	0.09	12	0.17	0.569	276	0.975	0.431	204	0.964
hsa-mir-183	0.09	15	0.17	0.568	275	0.975	0.432	205	0.964
hsa-mir-340	0.08	15	0.17	0.567	274	0.975	0.433	206	0.964
hsa-mir-548f-3	0.05	15	0.16	0.565	273	0.975	0.435	207	0.964
hsa-mir-454	0.01	15	0.16	0.562	272	0.975	0.438	208	0.964
hsa-mir-3180-3	-0.01	15	0.15	0.561	271	0.975	0.439	209	0.964
hsa-mir-4664	-0.02	15	0.15	0.56	270	0.975	0.44	210	0.964
hsa-mir-625	-0.1	15	0.13	0.553	269	0.975	0.447	211	0.964
hsa-mir-149	-0.11	15	0.13	0.552	268	0.975	0.448	212	0.964
hsa-mir-186	-0.12	15	0.13	0.552	267	0.975	0.448	213	0.964
hsa-mir-4691	-0.19	15	0.12	0.546	266	0.975	0.454	214	0.964
hsa-mir-615	-0.19	15	0.12	0.546	265	0.975	0.454	215	0.964
hsa-mir-219b	-0.19	15	0.11	0.546	264	0.975	0.454	216	0.964
hsa-mir-6836	-0.21	15	0.11	0.545	263	0.975	0.455	217	0.964
hsa-mir-4670	-0.28	15	0.1	0.539	262	0.975	0.461	218	0.964
hsa-mir-3180-4	-0.43	27	0.09	0.535	261	0.975	0.465	219	0.964
hsa-mir-664a	-0.33	15	0.09	0.535	260	0.975	0.465	220	0.964
hsa-mir-891a	-0.33	15	0.09	0.535	259	0.975	0.465	221	0.964
hsa-mir-7-2	-0.37	18	0.09	0.534	258	0.975	0.466	222	0.964
hsa-mir-548d-2	-0.37	15	0.08	0.531	257	0.975	0.469	223	0.964
hsa-mir-30c-1	-0.41	15	0.07	0.528	256	0.975	0.472	224	0.964
hsa-mir-548f-4	-0.38	12	0.07	0.527	255	0.975	0.473	225	0.964
hsa-mir-7155	-0.44	15	0.07	0.526	254	0.975	0.474	226	0.964
hsa-mir-199a-2	-0.48	18	0.07	0.526	253	0.975	0.474	227	0.964
hsa-mir-30a	-0.52	15	0.05	0.52	252	0.975	0.48	228	0.964
hsa-mir-6850	-0.52	14	0.04	0.518	251	0.975	0.482	229	0.964
hsa-mir-509-2	-0.58	15	0.04	0.515	250	0.975	0.485	230	0.964
hsa-mir-185	-0.61	15	0.03	0.512	249	0.975	0.488	231	0.964
hsa-mir-125a	-0.63	15	0.03	0.511	248	0.975	0.489	232	0.964
hsa-mir-671	-0.68	15	0.02	0.507	247	0.975	0.493	233	0.964
hsa-mir-324	-0.7	15	0.01	0.505	246	0.975	0.495	234	0.964
hsa-mir-219a-2	-0.72	15	0.01	0.503	245	0.975	0.497	235	0.964
hsa-mir-6777	-0.74	15	0.01	0.502	244	0.975	0.498	236	0.964
hsa-mir-6729	-0.76	15	0	0.5	243	0.975	0.5	237	0.964
hsa-mir-4712	-0.77	15	0	0.5	242	0.975	0.5	238	0.964
hsa-mir-345	-0.77	15	0	0.499	241	0.975	0.501	239	0.964
hsa-mir-659	-0.79	15	-0.01	0.498	240	0.975	0.502	240	0.964
hsa-mir-3074	-0.8	15	-0.01	0.497	239	0.975	0.503	241	0.964
hsa-mir-129-1	-0.81	15	-0.01	0.496	238	0.975	0.504	242	0.964
hsa-mir-552	-0.82	15	-0.01	0.495	237	0.975	0.505	243	0.964
hsa-mir-30d	-0.82	15	-0.01	0.495	236	0.975	0.505	244	0.964
hsa-mir-670	-0.83	15	-0.01	0.495	235	0.975	0.505	245	0.964
hsa-mir-423	-0.98	18	-0.03	0.489	234	0.975	0.511	246	0.964
hsa-mir-6727	-0.9	15	-0.03	0.489	233	0.975	0.511	247	0.964
hsa-mir-448	-0.93	15	-0.03	0.487	232	0.975	0.513	248	0.964
hsa-mir-676	-0.94	15	-0.03	0.486	231	0.975	0.514	249	0.964
hsa-mir-4753	-0.99	15	-0.04	0.482	230	0.975	0.518	250	0.964
hsa-mir-3173	-0.99	15	-0.05	0.482	229	0.975	0.518	251	0.964
hsa-mir-1914	-1.07	15	-0.06	0.475	228	0.975	0.525	252	0.964
hsa-mir-548aj-2	-0.98	12	-0.07	0.474	227	0.975	0.526	253	0.964
hsa-mir-6505	-1.13	15	-0.07	0.47	226	0.975	0.53	254	0.964
hsa-mir-3140	-1.13	15	-0.07	0.47	225	0.975	0.53	255	0.964
hsa-mir-205	-1.14	15	-0.08	0.47	224	0.975	0.53	256	0.964
hsa-mir-548az	-1.02	12	-0.08	0.47	223	0.975	0.53	257	0.964
hsa-mir-125b-1	-1.17	15	-0.08	0.468	222	0.975	0.532	258	0.964
hsa-mir-22	-1.18	15	-0.08	0.467	221	0.975	0.533	259	0.964
hsa-mir-335	-1.11	12	-0.1	0.462	220	0.975	0.538	260	0.964
hsa-mir-371a	-1.33	15	-0.11	0.455	219	0.975	0.545	261	0.964
hsa-mir-211	-1.35	15	-0.12	0.453	218	0.975	0.547	262	0.964
hsa-mir-582	-1.35	15	-0.12	0.453	217	0.975	0.547	263	0.964
hsa-mir-3180-2	-1.35	15	-0.12	0.453	216	0.975	0.547	264	0.964
hsa-mir-502	-1.39	15	-0.13	0.45	215	0.975	0.55	265	0.964
hsa-let-7a-1	-1.41	15	-0.13	0.449	214	0.975	0.551	266	0.964
hsa-mir-101-1	-1.43	15	-0.13	0.447	213	0.975	0.553	267	0.964
hsa-mir-6741	-1.47	15	-0.14	0.443	212	0.975	0.557	268	0.964
hsa-mir-4749	-1.54	15	-0.16	0.438	211	0.975	0.562	269	0.964
hsa-mir-548o	-1.39	12	-0.16	0.437	210	0.975	0.563	270	0.964
hsa-mir-1298	-1.56	15	-0.16	0.437	209	0.975	0.563	271	0.964
hsa-mir-3136	-1.56	15	-0.16	0.436	208	0.975	0.564	272	0.964
hsa-mir-6724-3	-1.58	15	-0.16	0.435	207	0.975	0.565	273	0.964
hsa-mir-6503	-1.58	15	-0.16	0.435	206	0.975	0.565	274	0.964
hsa-mir-548e	-1.6	15	-0.17	0.433	205	0.975	0.567	275	0.964
hsa-mir-3124	-1.62	15	-0.17	0.432	204	0.975	0.568	276	0.964
hsa-mir-133a-1	-1.63	15	-0.17	0.431	203	0.975	0.569	277	0.964
hsa-mir-449b	-1.65	15	-0.18	0.429	202	0.975	0.571	278	0.964
hsa-mir-4638	-1.67	15	-0.18	0.428	201	0.975	0.572	279	0.964
hsa-mir-887	-1.68	15	-0.18	0.427	200	0.975	0.573	280	0.964
hsa-mir-2116	-1.68	15	-0.18	0.427	199	0.975	0.573	281	0.964
hsa-mir-6769b	-1.72	15	-0.19	0.424	198	0.975	0.576	282	0.964
hsa-mir-664b	-1.57	12	-0.2	0.421	197	0.975	0.579	283	0.964
hsa-mir-6882	-1.79	15	-0.21	0.419	196	0.975	0.581	284	0.964
hsa-mir-17	-1.63	12	-0.21	0.416	195	0.975	0.584	285	0.964
hsa-mir-764	-1.82	15	-0.21	0.416	194	0.975	0.584	286	0.964
hsa-mir-4690	-1.87	15	-0.22	0.412	193	0.975	0.588	287	0.964
hsa-mir-6791	-1.74	12	-0.24	0.406	192	0.975	0.594	288	0.964
hsa-mir-1296	-1.95	15	-0.24	0.406	191	0.975	0.594	289	0.964
hsa-mir-6749	-1.96	15	-0.24	0.405	190	0.975	0.595	290	0.964
hsa-mir-10a	-1.97	15	-0.24	0.404	189	0.975	0.596	291	0.964
hsa-mir-187	-1.99	15	-0.25	0.403	188	0.975	0.597	292	0.964
hsa-mir-5196	-2.01	15	-0.25	0.401	187	0.975	0.599	293	0.964
hsa-mir-122	-2.01	15	-0.25	0.401	186	0.975	0.599	294	0.964
hsa-mir-3130-2	-1.8	12	-0.25	0.401	185	0.975	0.599	295	0.964
hsa-mir-4676	-2.05	15	-0.26	0.398	184	0.975	0.602	296	0.964
hsa-mir-98	-2.05	15	-0.26	0.398	183	0.975	0.602	297	0.964
hsa-mir-6723	-2.06	15	-0.26	0.398	182	0.975	0.602	298	0.964
hsa-mir-3160-2	-1.6	9	-0.26	0.397	181	0.975	0.603	299	0.964
hsa-mir-624	-2.09	15	-0.27	0.395	180	0.975	0.605	300	0.964
hsa-mir-1-2	-1.9	12	-0.27	0.393	179	0.975	0.607	301	0.964
hsa-mir-182	-2.13	15	-0.27	0.392	178	0.975	0.608	302	0.964
hsa-mir-6780a	-2.23	15	-0.29	0.384	177	0.975	0.616	303	0.973
hsa-mir-200c	-2.28	15	-0.3	0.38	176	0.975	0.62	304	0.973
hsa-mir-1343	-2.3	15	-0.31	0.379	175	0.975	0.621	305	0.973
hsa-mir-5004	-2.3	15	-0.31	0.378	174	0.975	0.622	306	0.973
hsa-mir-378a	-2.36	15	-0.32	0.374	173	0.975	0.626	307	0.973
hsa-mir-6783	-2.43	15	-0.33	0.369	172	0.975	0.631	308	0.973
hsa-mir-1247	-2.46	15	-0.34	0.367	171	0.975	0.633	309	0.973
hsa-mir-6804	-2.46	15	-0.34	0.367	170	0.975	0.633	310	0.973
hsa-mir-770	-2.47	15	-0.34	0.366	169	0.975	0.634	311	0.973
hsa-mir-181b-2	-2.51	15	-0.35	0.363	168	0.975	0.637	312	0.973
hsa-mir-500b	-2.97	21	-0.35	0.363	167	0.975	0.637	313	0.973
hsa-mir-6755	-2.31	12	-0.37	0.357	166	0.975	0.643	314	0.973
hsa-mir-7-3	-2.59	15	-0.37	0.357	165	0.975	0.643	315	0.973
hsa-mir-362	-2.6	15	-0.37	0.356	164	0.975	0.644	316	0.973
hsa-mir-6817	-2.61	15	-0.37	0.355	163	0.975	0.645	317	0.973
hsa-mir-3605	-2.62	15	-0.37	0.354	162	0.975	0.646	318	0.973
hsa-mir-3944	-2.68	15	-0.38	0.35	161	0.975	0.65	319	0.975
hsa-mir-877	-2.7	15	-0.39	0.348	160	0.975	0.652	320	0.975
hsa-mir-580	-2.76	15	-0.4	0.344	159	0.975	0.656	321	0.977
hsa-mir-190a	-2.53	12	-0.42	0.339	158	0.975	0.661	322	0.977
hsa-mir-4738	-2.87	15	-0.42	0.336	157	0.975	0.664	323	0.977
hsa-mir-4685	-2.92	15	-0.43	0.332	156	0.975	0.668	324	0.977
hsa-mir-4482	-2.96	15	-0.44	0.33	155	0.975	0.67	325	0.977
hsa-mir-3663	-2.96	15	-0.44	0.33	154	0.975	0.67	326	0.977
hsa-mir-20b	-2.97	15	-0.44	0.329	153	0.975	0.671	327	0.977
hsa-mir-99b	-2.97	15	-0.44	0.329	152	0.975	0.671	328	0.977
hsa-mir-432	-2.97	15	-0.44	0.329	151	0.975	0.671	329	0.977
hsa-mir-509-3	-3.03	15	-0.45	0.325	150	0.975	0.675	330	0.978
hsa-mir-155	-3.03	15	-0.46	0.324	149	0.975	0.676	331	0.978
hsa-mir-200b	-3.11	15	-0.47	0.319	148	0.975	0.681	332	0.981
hsa-mir-29b-2	-3.16	15	-0.48	0.315	147	0.975	0.685	333	0.981
hsa-mir-548c	-3.19	15	-0.49	0.313	146	0.975	0.687	334	0.981
hsa-mir-6500	-3.22	15	-0.49	0.311	145	0.975	0.689	335	0.981
hsa-mir-6847	-3.23	15	-0.49	0.31	144	0.975	0.69	336	0.981
hsa-mir-216a	-3.26	15	-0.5	0.308	143	0.975	0.692	337	0.981
hsa-mir-7151	-3.33	15	-0.52	0.303	142	0.975	0.697	338	0.981
hsa-mir-6802	-3.42	15	-0.53	0.297	141	0.975	0.703	339	0.981
hsa-mir-4474	-3.45	15	-0.54	0.295	140	0.975	0.705	340	0.981
hsa-mir-5585	-3.47	15	-0.54	0.293	139	0.975	0.707	341	0.981
hsa-mir-576	-3.5	15	-0.55	0.291	138	0.975	0.709	342	0.981
hsa-mir-6820	-3.52	15	-0.56	0.289	137	0.975	0.711	343	0.981
hsa-mir-6875	-3.53	15	-0.56	0.289	136	0.975	0.711	344	0.981
hsa-mir-124-1	-3.54	15	-0.56	0.288	135	0.975	0.712	345	0.981
hsa-mir-3681	-3.55	15	-0.56	0.288	134	0.975	0.712	346	0.981
hsa-mir-6825	-3.58	15	-0.57	0.286	133	0.975	0.714	347	0.981
hsa-mir-18b	-3.6	15	-0.57	0.284	132	0.975	0.716	348	0.981
hsa-mir-21	-3.67	15	-0.58	0.28	131	0.975	0.72	349	0.981
hsa-mir-6832	-3.72	15	-0.59	0.276	130	0.975	0.724	350	0.981
hsa-mir-26b	-3.75	15	-0.6	0.274	129	0.975	0.726	351	0.981
hsa-mir-338	-3.76	15	-0.6	0.274	128	0.975	0.726	352	0.981
hsa-mir-6799	-3.86	15	-0.62	0.267	127	0.975	0.733	353	0.981
hsa-mir-3928	-3.88	15	-0.63	0.265	126	0.975	0.735	354	0.981
hsa-let-7f-2	-3.91	15	-0.63	0.263	125	0.975	0.737	355	0.981
hsa-let-7a-2	-3.92	15	-0.63	0.263	124	0.975	0.737	356	0.981
hsa-mir-4485	-3.93	15	-0.64	0.262	123	0.975	0.738	357	0.981
hsa-mir-146a	-3.96	15	-0.64	0.26	122	0.975	0.74	358	0.981
hsa-mir-148b	-3.55	12	-0.64	0.26	121	0.975	0.74	359	0.981
hsa-mir-331	-3.99	15	-0.65	0.258	120	0.975	0.742	360	0.981
hsa-mir-3614	-4	15	-0.65	0.258	119	0.975	0.742	361	0.981
hsa-mir-3127	-4.03	15	-0.66	0.256	118	0.975	0.744	362	0.981
hsa-mir-330	-4.03	15	-0.66	0.255	117	0.975	0.745	363	0.981
hsa-mir-548h-2	-3.62	12	-0.66	0.254	116	0.975	0.746	364	0.981
hsa-mir-133a-2	-4.22	15	-0.7	0.243	115	0.975	0.757	365	0.988
hsa-mir-4786	-4.23	15	-0.7	0.243	114	0.975	0.757	366	0.988
hsa-mir-193b	-4.28	15	-0.71	0.24	113	0.975	0.76	367	0.988
hsa-mir-491	-4.29	15	-0.71	0.239	112	0.975	0.761	368	0.988
hsa-mir-3529	-4.41	15	-0.73	0.232	111	0.975	0.768	369	0.988
hsa-mir-509-1	-4.43	15	-0.74	0.231	110	0.975	0.769	370	0.988
hsa-mir-4423	-4.5	15	-0.75	0.227	109	0.975	0.773	371	0.988
hsa-mir-136	-4.53	15	-0.76	0.225	108	0.975	0.775	372	0.988
hsa-mir-1306	-4.55	15	-0.76	0.223	107	0.975	0.777	373	0.988
hsa-mir-660	-4.58	15	-0.77	0.221	106	0.975	0.779	374	0.988
hsa-mir-10b	-4.62	15	-0.78	0.219	105	0.975	0.781	375	0.988
hsa-mir-548a-3	-4.2	12	-0.79	0.215	104	0.975	0.785	376	0.988
hsa-mir-92a-2	-4.7	15	-0.79	0.214	103	0.975	0.786	377	0.988
hsa-mir-1-1	-4.71	15	-0.79	0.214	102	0.975	0.786	378	0.988
hsa-mir-145	-4.79	15	-0.81	0.209	101	0.975	0.791	379	0.988
hsa-mir-3158-1	-4.29	12	-0.81	0.209	100	0.975	0.791	380	0.988
hsa-mir-25	-4.85	15	-0.82	0.206	99	0.975	0.794	381	0.988
hsa-mir-6815	-4.86	15	-0.82	0.205	98	0.975	0.795	382	0.988
hsa-mir-629	-4.96	15	-0.84	0.2	97	0.975	0.8	383	0.988
hsa-mir-7109	-4.97	15	-0.84	0.199	96	0.975	0.801	384	0.988
hsa-mir-6797	-5.02	15	-0.86	0.196	95	0.975	0.804	385	0.988
hsa-mir-6877	-5.07	15	-0.87	0.193	94	0.975	0.807	386	0.988
hsa-mir-1910	-5.08	15	-0.87	0.193	93	0.975	0.807	387	0.988
hsa-mir-365a	-5.14	15	-0.88	0.189	92	0.975	0.811	388	0.988
hsa-mir-379	-5.15	15	-0.88	0.189	91	0.975	0.811	389	0.988
hsa-mir-744	-5.17	15	-0.89	0.188	90	0.975	0.812	390	0.988
hsa-mir-27b	-5.22	15	-0.9	0.185	89	0.975	0.815	391	0.988
hsa-mir-598	-5.23	15	-0.9	0.185	88	0.975	0.815	392	0.988
hsa-mir-5571	-5.27	15	-0.91	0.182	87	0.975	0.818	393	0.988
hsa-mir-6895	-5.3	15	-0.91	0.181	86	0.975	0.819	394	0.988
hsa-mir-301b	-5.33	15	-0.92	0.179	85	0.975	0.821	395	0.988
hsa-mir-29c	-5.41	15	-0.93	0.175	84	0.975	0.825	396	0.988
hsa-mir-3065	-5.5	15	-0.95	0.171	83	0.975	0.829	397	0.988
hsa-mir-188	-5.52	15	-0.96	0.17	82	0.975	0.83	398	0.988
hsa-mir-942	-5.53	15	-0.96	0.169	81	0.975	0.831	399	0.988
hsa-mir-6886	-5.54	15	-0.96	0.169	80	0.975	0.831	400	0.988
hsa-mir-1909	-5.58	15	-0.97	0.167	79	0.975	0.833	401	0.988
hsa-mir-181b-1	-6.63	21	-0.97	0.165	78	0.975	0.835	402	0.988
hsa-mir-6764	-5.61	15	-0.98	0.165	77	0.975	0.835	403	0.988
hsa-mir-3160-1	-4.36	9	-0.98	0.164	76	0.975	0.836	404	0.988
hsa-mir-6515	-5.08	12	-0.99	0.161	75	0.975	0.839	405	0.988
hsa-mir-4804	-5.72	15	-1	0.159	74	0.975	0.841	406	0.988
hsa-mir-4781	-5.86	15	-1.02	0.153	73	0.975	0.847	407	0.988
hsa-mir-328	-5.91	15	-1.04	0.15	72	0.975	0.85	408	0.988
hsa-mir-130b	-6.01	15	-1.05	0.146	71	0.975	0.854	409	0.988
hsa-mir-545	-6.04	15	-1.06	0.144	70	0.975	0.856	410	0.988
hsa-mir-3691	-6.06	15	-1.06	0.144	69	0.975	0.856	411	0.988
hsa-mir-193a	-6.11	15	-1.07	0.141	68	0.975	0.859	412	0.988
hsa-mir-4793	-6.11	15	-1.08	0.141	67	0.975	0.859	413	0.988
hsa-mir-3184	-6.12	15	-1.08	0.141	66	0.975	0.859	414	0.988
hsa-mir-654	-6.14	15	-1.08	0.14	65	0.975	0.86	415	0.988
hsa-mir-3130-1	-5.5	12	-1.08	0.139	64	0.975	0.861	416	0.988
hsa-mir-339	-6.2	15	-1.09	0.137	63	0.975	0.863	417	0.988
hsa-mir-6762	-6.21	15	-1.09	0.137	62	0.975	0.863	418	0.988
hsa-let-7g	-6.37	15	-1.13	0.13	61	0.975	0.87	419	0.988
hsa-mir-6893	-6.38	15	-1.13	0.129	60	0.975	0.871	420	0.988
hsa-mir-2276	-6.4	15	-1.13	0.129	59	0.975	0.871	421	0.988
hsa-mir-628	-6.43	15	-1.14	0.127	58	0.975	0.873	422	0.988
hsa-mir-125b-2	-6.55	15	-1.16	0.122	57	0.975	0.878	423	0.988
hsa-mir-5089	-6.56	15	-1.16	0.122	56	0.975	0.878	424	0.988
hsa-mir-153-2	-2.96	3	-1.18	0.12	55	0.975	0.88	425	0.988
hsa-mir-152	-6.71	15	-1.2	0.116	54	0.975	0.884	426	0.988
hsa-mir-3194	-6.71	15	-1.2	0.116	53	0.975	0.884	427	0.988
hsa-mir-4640	-6.72	15	-1.2	0.115	52	0.975	0.885	428	0.988
hsa-mir-574	-6.72	15	-1.2	0.115	51	0.975	0.885	429	0.988
hsa-mir-342	-6.87	15	-1.23	0.11	50	0.975	0.89	430	0.988
hsa-mir-199b	-6.9	15	-1.23	0.109	49	0.975	0.891	431	0.988
hsa-mir-144	-6.9	15	-1.23	0.109	48	0.975	0.891	432	0.988
hsa-mir-5195	-7.1	15	-1.27	0.101	47	0.975	0.899	433	0.99
hsa-mir-501	-7.14	15	-1.28	0.0999	46	0.975	0.9	434	0.99
hsa-mir-6884	-7.15	15	-1.28	0.0996	45	0.975	0.9	435	0.99
hsa-mir-3619	-7.16	15	-1.29	0.0991	44	0.975	0.901	436	0.99
hsa-mir-96	-7.3	15	-1.31	0.0943	43	0.975	0.906	437	0.992
hsa-mir-1292	-7.41	15	-1.34	0.0906	42	0.975	0.909	438	0.992
hsa-mir-499a	-8.29	18	-1.37	0.0856	41	0.975	0.914	439	0.992
hsa-mir-548ap	-7.85	15	-1.43	0.077	40	0.922	0.923	440	0.992
hsa-mir-769	-7.87	15	-1.43	0.0765	39	0.922	0.923	441	0.992
hsa-mir-181d	-7.89	15	-1.43	0.076	38	0.922	0.924	442	0.992
hsa-mir-92b	-7.91	15	-1.44	0.0755	37	0.922	0.924	443	0.992
hsa-mir-6866	-7.92	15	-1.44	0.0752	36	0.922	0.925	444	0.992
hsa-mir-6890	-7.99	15	-1.45	0.073	35	0.922	0.927	445	0.992
hsa-mir-99a	-8.22	15	-1.5	0.0669	34	0.922	0.933	446	0.992
hsa-mir-4687	-8.31	15	-1.52	0.0646	33	0.922	0.935	447	0.992
hsa-mir-937	-8.41	15	-1.54	0.062	32	0.922	0.938	448	0.992
hsa-mir-424	-8.51	15	-1.56	0.0596	31	0.921	0.94	449	0.992
hsa-mir-3187	-8.55	15	-1.56	0.0588	30	0.921	0.941	450	0.992
hsa-let-7f-1	-8.63	15	-1.58	0.0569	29	0.921	0.943	451	0.992
hsa-let-7i	-8.63	15	-1.58	0.0568	28	0.921	0.943	452	0.992
hsa-mir-6805	-8.72	15	-1.6	0.0549	27	0.921	0.945	453	0.992
hsa-mir-3177	-8.73	15	-1.6	0.0546	26	0.921	0.945	454	0.992
hsa-mir-6807	-8.74	15	-1.6	0.0544	25	0.921	0.946	455	0.992
hsa-mir-548ay	-8.82	15	-1.62	0.0525	24	0.921	0.947	456	0.992
hsa-mir-6813	-8.83	15	-1.62	0.0525	23	0.921	0.948	457	0.992
hsa-mir-6852	-8.95	15	-1.65	0.0498	22	0.921	0.95	458	0.992
hsa-mir-7-1	-8.99	15	-1.65	0.0491	21	0.921	0.951	459	0.992
hsa-mir-6871	-9.08	15	-1.67	0.0472	20	0.921	0.953	460	0.992
hsa-mir-4707	-9.28	15	-1.71	0.0434	19	0.921	0.957	461	0.992
hsa-mir-548h-1	-9.28	15	-1.71	0.0433	18	0.921	0.957	462	0.992
hsa-mir-140	-9.54	15	-1.76	0.0388	17	0.921	0.961	463	0.994
hsa-mir-9-1	-8.67	12	-1.8	0.0363	16	0.921	0.964	464	0.994
hsa-mir-500a	-9.91	15	-1.84	0.033	15	0.921	0.967	465	0.994
hsa-mir-1307	-10.06	15	-1.87	0.0308	14	0.921	0.969	466	0.994
hsa-mir-4745	-10.21	15	-1.9	0.0287	13	0.921	0.971	467	0.994
hsa-mir-4665	-10.35	15	-1.93	0.027	12	0.921	0.973	468	0.994
hsa-mir-18a	-9.28	12	-1.93	0.0267	11	0.921	0.973	469	0.994
hsa-mir-3064	-9.43	12	-1.97	0.0246	10	0.921	0.975	470	0.994
hsa-mir-1266	-10.97	15	-2.05	0.0201	9	0.921	0.98	471	0.995
hsa-mir-93	-11.12	15	-2.08	0.0187	8	0.921	0.981	472	0.995
hsa-mir-138-2	-11.26	15	-2.11	0.0174	7	0.921	0.983	473	0.995
hsa-mir-124-3	-11.53	15	-2.17	0.0152	6	0.921	0.985	474	0.995
hsa-mir-4639	-12.23	15	-2.31	0.0106	5	0.921	0.989	475	0.997
hsa-mir-6776	-12.95	15	-2.45	0.00714	4	0.855	0.993	476	0.997
hsa-mir-33b	-13.51	15	-2.56	0.0052	3	0.83	0.995	477	0.997
hsa-mir-143	-13.69	15	-2.6	0.00467	2	0.83	0.995	478	0.997
hsa-mir-28	-16.76	15	-3.22	0.000647	1	0.31	0.999	479	0.999
