# Supplementary material for: MicroRNA-focused CRISPR/Cas9 screen identifies miR-142 as a key regulator of Epstein-Barr virus reactivation
Source: PLoS Pathog. 2024 Jun 17;20(6):e1011970. doi: 10.1371/journal.ppat.1011970 (PMC11213311; doi:10.1371/journal.ppat.1011970)
Supplement: S2 Table — (XLSX) [file ppat.1011970.s005.xlsx]

## Sheet: Sheet1
Table S2. PAR-CLIP sites
Library	Chromosome	Strand	ClusterStart	ClusterEnd	ClusterID	ClusterSequence	ReadCount	ModeLocation	ModeScore	ConversionLocationCount	ConversionEventCount	NonConversionEventCount
MutuI Mock A	chr1	+	630225	630282	G7.1	TACAACCCTAACATAACCATTCTTAATTTAACTATTTATATTATCCTAACTACTACCG	27	630275	0.943221	2	27	540
MutuI Mock A	chr1	+	630311	630340	G8.1	CACCACAACCCTACTACTATCTCGCACCTG	24	630311	0.921872	1	13	109
MutuI Mock A	chr1	+	630495	630520	G9.1	ACCCTCCTTAACCTCTACTTCTACCT	4	630515	0.668516	1	1	35
MutuI Mock A	chr1	+	631042	631070	G10.1	CTTCACTCAGCCATTTTACCTCACCCCCA	32	631057	0.649774	2	40	180
MutuI Mock A	chr1	+	633570	633620	G13.1	AATTACCCCCATACTCCTTACACTATTCCTCATCACCCAACTAAAAATATT	29	633570	0.955449	1	29	406
MutuI Mock A	chr1	+	955269	955285	G23.1	TGAGCCGCTGTCGGCGA	13	955269	0.894362	1	2	31
MutuI Mock A	chr1	+	1014385	1014407	G29.1	CCCGCTGGGGGAGTACGGCCTCA	7	1014386	0.997791	1	7	14
MutuI Mock A	chr1	+	1106965	1106984	G37.1	GGTTCGAATTCTTGCCGGGC	25	1106973	0.647775	1	25	125
MutuI Mock A	chr1	+	1439047	1439063	G60.1	ACCGCTGTTCCCTGACC	10	1439063	0.969227	1	10	30
MutuI Mock A	chr1	+	1564023	1564037	G64.1	AATACGTTTGGCCTG	3	1564037	0.955399	1	3	12
MutuI Mock A	chr1	+	1564909	1564925	G65.1	CCCGTTTGCTGAAAGAC	9	1564916	0.557077	1	9	27
MutuI Mock A	chr1	+	1757301	1757321	G76.1	CTGAATGTGCCTTTAGGGGAG	30	1757301	0.955268	1	30	150
MutuI Mock A	chr1	+	2025816	2025834	G84.1	GGAAAAGCTCGAGCGGCTT	8	2025831	0.728119	1	8	16
MutuI Mock A	chr1	+	2307134	2307154	G95.1	CCCCAACACATGACGCCATCT	26	2307139	0.999527	1	26	52
MutuI Mock A	chr1	+	2308115	2308140	G96.1	ACAAGAGGCGGCTACCTATCCTACAG	7	2308140	0.944094	1	7	21
MutuI Mock A	chr1	+	2330842	2330867	G102.1	CCCCCACCGTTCCTGTGGAATTCTCC	16	2330856	0.754706	1	16	85
MutuI Mock A	chr1	+	2494661	2494687	G109.1	TGGACTGGGAACGGCTGCCACGGGGGC	44	2494687	0.999428	1	15	88
MutuI Mock A	chr1	+	2930667	2930687	G126.1	GGCACGTGTCGTGTGTGGATC	50	2930687	0.953879	1	50	250
MutuI Mock A	chr1	+	3029782	3029803	G130.1	AATGGATGGTGACGGATGCTGT	21	3029801	0.782215	1	21	105
MutuI Mock A	chr1	+	3182399	3182421	G140.1	GCCGGTTTAGCACAGTGGTCCTG	90	3182399	0.809296	1	53	487
MutuI Mock A	chr1	+	3277265	3277288	G148.1	TCGAGTCCTGGCTGCTGCGCCACC	13	3277275	0.787205	2	26	34
MutuI Mock A	chr1	+	3677625	3677647	G177.1	GTGGTAATACACACTGGACGCCC	5	3677633	0.801312	1	5	15
MutuI Mock A	chr1	+	4408481	4408501	G194.1	TGGGAAAGGTGGAGCAATCTG	24	4408489	0.980163	1	24	72
MutuI Mock A	chr1	+	4622612	4622636	G198.1	GGCATGGCTGTTGGGTCTGGAAAGA	116	4622636	0.965192	1	115	581
MutuI Mock A	chr1	+	5086261	5086281	G216.1	TTATGGGCAGCCCAAGCCGAC	6	5086281	0.845375	1	6	12
MutuI Mock A	chr1	+	5846161	5846183	G231.1	ATCTGCTGGTGAAAGAGGGGGAC	10	5846183	0.91206	1	10	30
MutuI Mock A	chr1	+	6205107	6205128	G253.1	TCCCTCTTTTGGGAACTTGGCA	22	6205128	0.91903	1	22	154
MutuI Mock A	chr1	+	6443901	6443922	G262.1	CCTGTGGTCAGACGCACAGACC	27	6443922	0.761159	1	27	54
MutuI Mock A	chr1	+	6513059	6513077	G266.1	CTGTTCCTGGTGGAATCGG	30	6513067	0.723641	1	30	150
MutuI Mock A	chr1	+	6789033	6789051	G280.1	GGACTAGGTTGGGTGACCT	14	6789051	0.856414	1	2	66
MutuI Mock A	chr1	+	6990075	6990094	G290.1	CGGGCTGGGAGGGGCAATCT	17	6990088	0.827867	1	17	34
MutuI Mock A	chr1	+	7149899	7149918	G294.1	CGAATCCTGGCAGCCCTGCC	20	7149918	0.99962	1	20	40
MutuI Mock A	chr1	+	7426700	7426721	G306.1	CCGCATTTGGGCAGGAGAAATC	31	7426721	0.999983	1	31	93
MutuI Mock A	chr1	+	7778782	7778810	G314.1	TATGGCCGTGGACAAGCAATTTAATATCT	28	7778806	0.70873	3	31	221
MutuI Mock A	chr1	+	7780120	7780147	G315.1	AACCCTCTACTTTTTGTAAGCACTACTG	39	7780138	0.85302	2	40	350
MutuI Mock A	chr1	+	7827732	7827750	G319.1	TTAAACTTACTTCAGGAAG	4	7827745	0.718083	1	4	20
MutuI Mock A	chr1	+	7941133	7941153	G321.1	GATTTGAGATTAGAGGAATGA	15	7941153	0.998877	1	15	75
MutuI Mock A	chr1	+	7976381	7976400	G323.1	GGTATATAAAATCTTTGTTT	5	7976400	0.803418	1	5	45
MutuI Mock A	chr1	+	8643220	8643240	G341.1	TGAGTAGGTCATCACCAGGCT	518	8643220	0.904793	1	1	2073
MutuI Mock A	chr1	+	8739287	8739308	G342.1	CTTGCTGGAGGGGGCTCATACC	24	8739308	0.946049	1	24	96
MutuI Mock A	chr1	+	8963905	8963920	G345.1	CGCTGGGCATTTTCTT	10	8963905	0.995182	1	10	60
MutuI Mock A	chr1	+	9203912	9203934	G351.1	CCAGGCTGAGGTGGGGGAAGACC	32	9203930	0.963793	1	31	33
MutuI Mock A	chr1	+	9234360	9234378	G352.1	CGTGTGCGCTCCGACTTCT	5	9234360	0.90741	1	5	25
MutuI Mock A	chr1	+	9275102	9275125	G354.1	TTGCCTCCTGTGGGCTCCCACCTG	38	9275102	0.958996	2	75	191
MutuI Mock A	chr1	+	9292223	9292241	G355.1	GTCCCAAGTGACTGCTCTG	11	9292230	0.880546	1	11	44
MutuI Mock A	chr1	+	9303377	9303397	G357.1	GGGAGGTAGTTATAATAAATA	23	9303390	0.691449	1	23	115
MutuI Mock A	chr1	+	9364292	9364312	G358.1	CCCCACTCCTCTGTGCAGAAG	24	9364304	0.625468	1	24	72
MutuI Mock A	chr1	+	9443080	9443095	G363.1	GGTGAGGCCTTTGGAC	4	9443095	0.75812	1	4	12
MutuI Mock A	chr1	+	9539567	9539586	G366.1	ATGGAGGCGTTGCCGGCAGC	19	9539586	0.827414	1	19	38
MutuI Mock A	chr1	+	9582499	9582524	G367.1	TAACAGGCCGGAAAATTGTGCTCTAG	46	9582508	0.868097	1	46	230
MutuI Mock A	chr1	+	9614642	9614689	G369.1	CTTAATCAAACTCCATTCCCAAATGCACTCCATCTCTGGCTCTGAGGG	43	9614665	0.968985	2	44	515
MutuI Mock A	chr1	+	9988873	9988910	G378.1	TCTCTAACTCCTGGCCTCAAGTGATTCTCCCACTTCTG	21	9988885	0.855465	2	41	232
MutuI Mock A	chr1	+	10095661	10095677	G380.1	TAGCCTCTAGTCCATAG	10	10095661	0.944403	1	10	40
MutuI Mock A	chr1	+	10264521	10264540	G383.1	GATTCAGTATTGTATGTACA	8	10264534	0.695171	1	8	56
MutuI Mock A	chr1	+	10519118	10519138	G385.1	AGAGTAGCACACCACCGAGTA	13	10519137	0.999414	1	13	13
MutuI Mock A	chr1	+	11022906	11022925	G404.1	TAAACCAACACACTACAATT	4	11022924	0.672363	1	3	13
MutuI Mock A	chr1	+	11090636	11090651	G407.1	CCTGTGGGCGTTCCCG	7	11090636	0.871677	1	7	21
MutuI Mock A	chr1	+	11191334	11191355	G411.1	GAAGAATAGTGATGGCGAAGGC	86	11191343	0.620857	1	86	172
MutuI Mock A	chr1	+	11212958	11212977	G412.1	CTAAGGACACGCAGCGGGTG	4	11212976	0.991824	1	4	4
MutuI Mock A	chr1	+	11308417	11308437	G414.1	AAGTCCCTAGACCATCCGGCC	6	11308425	0.820602	1	6	12
MutuI Mock A	chr1	+	11340191	11340208	G415.1	GCGTGGAGCCTGTGGCTT	442	11340202	0.699495	1	441	1769
MutuI Mock A	chr1	+	11345364	11345384	G416.1	GGCCACACTGTGTCCTCCTGA	7	11345384	0.927304	1	7	28
MutuI Mock A	chr1	+	11490242	11490262	G419.1	AGTGTTGCTGGGGTTTTTTGT	29	11490249	0.863747	2	58	261
MutuI Mock A	chr1	+	11720199	11720220	G432.1	CGTGAGGCACGCTGGAGTTATT	27	11720220	0.793577	1	27	135
MutuI Mock A	chr1	+	11804608	11804631	G435.1	CAGTAGTGAATGGGTGTGTGGTGA	7	11804624	0.6452	1	1	48
MutuI Mock A	chr1	+	11840928	11840967	G437.1	TCTACCCTAATTCTTAACATTGCAGCTTTCTCTCCATCTG	24	11840948	0.908799	1	24	360
MutuI Mock A	chr1	+	11989245	11989270	G445.1	CATCCCCACTTAAGCACTTTGTCACT	68	11989268	0.776914	1	62	470
MutuI Mock A	chr1	+	11996551	11996570	G446.1	CTCTGAGTGGCCACTGACCT	195	11996564	0.917655	1	195	780
MutuI Mock A	chr1	+	12005871	12005891	G448.1	GGTGAATAGGTTCCTGGGCCC	25	12005891	0.894937	1	16	101
MutuI Mock A	chr1	+	12357336	12357357	G457.1	AGTTCTGGATATTGTAGGGGAT	25	12357337	0.805403	1	25	175
MutuI Mock A	chr1	+	12537698	12537715	G464.1	AATCCTGTTGGCCCGACC	9	12537715	0.880964	1	9	27
MutuI Mock A	chr1	+	12578654	12578674	G467.1	GACTGAATGGCTTGGGGAGGC	21	12578674	0.880292	1	21	63
MutuI Mock A	chr1	+	12590768	12590785	G468.1	AGAGTGCTGGCCTGTCAC	3	12590775	0.748231	1	3	9
MutuI Mock A	chr1	+	12591008	12591030	G469.1	TGCGATTCTGTGGTTTTGTCCCA	18	12591030	0.939378	1	18	162
MutuI Mock A	chr1	+	12653198	12653216	G472.1	GGTTGGAATCCTTCAGGGC	7	12653211	0.709998	1	7	28
MutuI Mock A	chr1	+	12769157	12769180	G477.1	TGGCCCCACTGTCTCCTCCTGATC	119	12769180	0.924892	1	118	533
MutuI Mock A	chr1	+	13769346	13769368	G490.1	GGTTTAAGGAAATGTAGCAGGTT	10	13769366	0.879505	1	10	60
MutuI Mock A	chr1	+	13781745	13781776	G491.1	CCACAAATTTCACTACACACAATATTCCACAG	126	13781747	0.772541	2	126	756
MutuI Mock A	chr1	+	13782149	13782174	G492.1	TCATCCTCTCACATCTGCCCTTACTG	32	13782164	0.705702	2	62	226
MutuI Mock A	chr1	+	14298873	14298894	G502.1	CTACCTACACTACACTCTCACT	19	14298878	0.871027	1	19	95
MutuI Mock A	chr1	+	14504060	14504079	G507.1	TGCCCTAGTCGCTTTGATTG	30	14504074	0.663003	1	30	180
MutuI Mock A	chr1	+	14558736	14558758	G508.1	CTTTGATCCGCAGTTGTCTGTAT	14	14558755	0.876899	1	4	86
MutuI Mock A	chr1	+	14926659	14926679	G516.1	GTTCTGAAACCATCGGCTGTT	92	14926665	0.832662	1	92	552
MutuI Mock A	chr1	+	14934955	14934972	G518.1	AGCCCTTCTTCTAGCGCC	3	14934957	0.667451	1	3	12
MutuI Mock A	chr1	+	15224838	15224860	G527.1	GTACCTGAAACCAACACAGGTAA	5	15224848	0.956547	1	5	10
MutuI Mock A	chr1	+	15401358	15401376	G530.1	ACTACTGATTCTGAGAAGC	4	15401366	0.618676	1	4	16
MutuI Mock A	chr1	+	15521853	15521870	G534.1	CCTGTAAGGCTTGACCCT	3	15521853	0.890383	1	3	12
MutuI Mock A	chr1	+	15661774	15661817	G537.1	CTCTCTCTATATACACGCACACATACACACTCACCACATATACA	20	15661779	0.773848	1	20	180
MutuI Mock A	chr1	+	15795859	15795880	G541.1	TGAGCTGGTTATAACATCACCT	22	15795875	0.89861	1	22	132
MutuI Mock A	chr1	+	15799657	15799679	G542.1	GCTGGGCCTAAAGGGTGTGCAGG	33	15799679	0.916224	1	33	99
MutuI Mock A	chr1	+	15873554	15873584	G544.1	ATATCTGCCTCTCCATTTTCACTACATAAAG	152	15873572	0.707619	2	151	1152
MutuI Mock A	chr1	+	15940344	15940381	G545.1	ATCTCTTCCCCCAACTTCCTAACACTTATTAATTTATG	57	15940362	0.773803	3	86	661
MutuI Mock A	chr1	+	15973109	15973129	G546.1	CTCGTCCGGCTCATTACCTGA	17	15973129	0.957438	1	17	85
MutuI Mock A	chr1	+	16009672	16009693	G548.1	GGAAACCGGTAGAGCCCAAATC	30	16009693	0.999646	1	28	30
MutuI Mock A	chr1	+	16482114	16482135	G559.1	CCATGTTGGCCAGCCAGCTGGG	25	16482134	0.999964	1	25	75
MutuI Mock A	chr1	+	16494873	16494889	G560.1	TCCTAAGGGTTGGGGGA	46	16494889	0.834853	1	46	138
MutuI Mock A	chr1	+	16861921	16861951	G570.1	GCATTGGTGGTTCAGTGGTAGAATTCTCGCC	110	16861924	0.850456	2	4	776
MutuI Mock A	chr1	+	16861955	16861985	G570.2	CACGCGGGAGACCCGGGTTCAATTCCCGGCC	335	16861984	0.808394	2	4	701
MutuI Mock A	chr1	+	16872583	16872616	G572.1	TCCCTGGTGGTCTAGTGGCTAGGATTCGGCGCTT	6	16872616	0.795216	1	1	48
MutuI Mock A	chr1	+	16928365	16928384	G577.1	GAGAGGGTTCTATGGCTGGT	11	16928365	0.850858	1	1	65
MutuI Mock A	chr1	+	16944826	16944845	G579.1	GGGACGTGATCGATGATGAT	4	16944826	0.931622	2	8	12
MutuI Mock A	chr1	+	17368839	17368857	G594.1	GAATCCTTCCGTCTCAGCC	50	17368844	0.678483	1	50	200
MutuI Mock A	chr1	+	17498365	17498383	G595.1	TGTGAGATTGCTGAAAGGG	52	17498365	0.879758	1	51	209
MutuI Mock A	chr1	+	17599959	17599978	G600.1	GGCTGCTGCACCGGATAGGA	5	17599967	0.822107	1	5	10
MutuI Mock A	chr1	+	18506668	18506683	G626.1	TACCTGTTGTCTTGCC	5	18506683	0.863067	1	5	30
MutuI Mock A	chr1	+	18611955	18611977	G627.1	GAGTGAAATAGCACTTGAAACCA	12	18611964	0.805466	2	24	24
MutuI Mock A	chr1	+	18875014	18875036	G634.1	GTTCGAATCCTGCCTCTGCAGCC	38	18875036	0.951308	1	33	158
MutuI Mock A	chr1	+	19270647	19270665	G641.1	GCTCCACCCTGGAACTGCC	7	19270656	0.892304	1	7	14
MutuI Mock A	chr1	+	19328871	19328896	G643.1	CCCCTCCTACCACCTACCTCATTCTG	36	19328892	0.72549	1	36	216
MutuI Mock A	chr1	+	19355744	19355767	G645.1	CTTGTGAAACCCAGTTGTGCTTGG	41	19355757	0.767755	1	40	288
MutuI Mock A	chr1	+	19415636	19415652	G647.1	GAGCATCGCACGTAGCG	21	19415636	0.997365	1	21	21
MutuI Mock A	chr1	+	19608217	19608237	G653.1	CATCCTTCAATGACACTTTTG	342	19608228	0.867575	1	342	2394
MutuI Mock A	chr1	+	19608316	19608338	G654.1	AATCCTCGCCATATGCTGCTATG	11	19608328	0.762788	1	10	67
MutuI Mock A	chr1	+	19608574	19608593	G655.1	ATTCCTCAAAATATTTTCTG	89	19608585	0.562335	1	42	759
MutuI Mock A	chr1	+	19644949	19644966	G657.1	CTCTTTCCGTTCCCCGCC	4	19644953	0.624215	1	4	20
MutuI Mock A	chr1	+	19647691	19647709	G658.1	CAGCTGGGGCCAAGTGTGG	27	19647691	0.999855	1	27	54
MutuI Mock A	chr1	+	19715649	19715664	G659.1	GCAGTCGGTAACTCTC	5	19715664	0.849043	1	5	15
MutuI Mock A	chr1	+	20060174	20060194	G667.1	TTTTGGAGGTAGAACACTGTT	14	20060174	0.752162	1	14	98
MutuI Mock A	chr1	+	20166354	20166376	G671.1	CTCTCCGGTTTTGCGGCTCCCGC	20	20166367	0.724792	1	20	120
MutuI Mock A	chr1	+	20588046	20588062	G690.1	TCTACAGTCTCAGGATC	4	20588056	0.682169	1	1	19
MutuI Mock A	chr1	+	20779874	20779888	G696.1	ACAGTTCGACGAATC	38	20779880	0.647475	1	38	76
MutuI Mock A	chr1	+	20944302	20944323	G697.1	CCTAGGAATTTGCGATAAGCCT	24	20944311	0.675086	1	24	120
MutuI Mock A	chr1	+	21456398	21456440	G707.1	CTCAAACTCTTAAAATTATACACTTTAATTATATACTTTAATG	26	21456416	0.895124	1	26	442
MutuI Mock A	chr1	+	21849562	21849583	G724.1	ACATAAAATCATAGGACACTGA	633	21849570	0.763362	1	633	1899
MutuI Mock A	chr1	+	22115348	22115368	G733.1	ACGAGGATAGAGCCTGGACAC	21	22115350	0.997432	1	21	21
MutuI Mock A	chr1	+	22459135	22459158	G740.1	ATTTTTCCAGTTGTCATATGCTTG	218	22459137	0.770081	1	204	2375
MutuI Mock A	chr1	+	22781696	22781717	G748.1	GATGCTTTCAGCCTTTATCCCG	3	22781708	0.72044	1	2	22
MutuI Mock A	chr1	+	23422095	23422115	G761.1	TTTGGCTTTGTGGGATGACGC	20	23422095	0.836718	2	39	121
MutuI Mock A	chr1	+	23569150	23569170	G766.1	CCTGGCCCAGGACCGGATGGT	12	23569162	0.921806	1	12	24
MutuI Mock A	chr1	+	23609727	23609747	G767.1	AGGTTCGAATCCTGCTCTGCC	5	23609739	0.754862	1	5	25
MutuI Mock A	chr1	+	23640492	23640511	G769.1	AGGAATCTGCTGGCACCTTA	20	23640502	0.852169	2	40	60
MutuI Mock A	chr1	+	23751910	23751932	G773.1	ACTTAAAAAAAATGACTCTAAAA	67	23751920	0.918612	1	67	268
MutuI Mock A	chr1	+	23760520	23760549	G775.1	ACATTTAAAATCCAGCACTTTAATCTCTTG	14	23760526	0.831897	1	14	140
MutuI Mock A	chr1	+	24101457	24101477	G785.1	CCTGGTGAGGTCGTATGTGGT	20	24101466	0.822893	1	20	120
MutuI Mock A	chr1	+	24145083	24145122	G787.1	AATCTCGCACTTTGGGAGGCCAAGGTGGGCAGATCACCTG	5	24145087	0.867808	1	5	35
MutuI Mock A	chr1	+	24187768	24187792	G788.1	TCCCGGCGGATCCGTGCTGCCCTTC	5	24187791	0.812063	1	5	25
MutuI Mock A	chr1	+	24360685	24360704	G794.1	CATTTTTGTACTGTGAAAAT	3	24360685	0.72657	1	2	25
MutuI Mock A	chr1	+	24655028	24655067	G801.1	CAACTCCACCACCCAAAACTCGGCATTCCCCTACACCCCA	115	24655043	0.995563	2	151	424
MutuI Mock A	chr1	+	24662651	24662682	G802.1	TAATTATAGACTCTGGCTCCTCCTCCTCCTCA	40	24662664	0.871344	1	40	400
MutuI Mock A	chr1	+	24711537	24711558	G804.1	CGGGGATGATAATAACAGTACC	43	24711537	0.878268	1	27	145
MutuI Mock A	chr1	+	24827060	24827090	G805.1	ACATCTTTGCCAAATTCTCTGCATATATCAA	15	24827083	0.843802	1	15	150
MutuI Mock A	chr1	+	24841497	24841518	G806.1	CTTTCTACAAAAGTCACTACAG	3	24841509	0.921996	1	3	15
MutuI Mock A	chr1	+	24842135	24842155	G807.1	ATCTCACTCATTGCACTTCCT	577	24842146	0.755327	6	647	3969
MutuI Mock A	chr1	+	25099108	25099127	G813.1	AAATTTGAAATCTGGTGCCT	15	25099124	0.82673	1	15	90
MutuI Mock A	chr1	+	25608543	25608560	G825.1	TTAAGCCCCATGCCGGTG	5	25608552	0.945184	1	5	15
MutuI Mock A	chr1	+	26123114	26123156	G838.1	AAAAATAAACCTTCCCTTATCTTCCTACTCTGCCCCTCCCCCT	16	26123139	0.848615	1	16	192
MutuI Mock A	chr1	+	26174252	26174272	G840.1	ACAACACACGTACACTACATG	9	26174256	0.991131	1	9	18
MutuI Mock A	chr1	+	26235324	26235347	G841.1	TATAGTGATCTGGTGGTTTTGTAT	45	26235334	0.768614	2	63	441
MutuI Mock A	chr1	+	26255248	26255293	G842.1	CCTTCTACTTTAGGGACCTCTCCTGCCAAGCCAAATTCTACACCTG	63	26255275	0.891745	3	63	753
MutuI Mock A	chr1	+	26709357	26709385	G849.1	ACCAATCTACCTCACATTCTCCTCCCCTG	71	26709357	0.962428	1	71	495
MutuI Mock A	chr1	+	26772610	26772630	G851.1	ATCCCCCCATTGCCAGGCATG	18	26772618	0.722181	1	18	54
MutuI Mock A	chr1	+	26773072	26773089	G852.1	TTCTTGTGGAGCCATCCT	11	26773078	0.659327	1	11	66
MutuI Mock A	chr1	+	26773807	26773835	G853.1	ATTCCTATGGCAATCAGTTCTCCACCCAA	31	26773819	0.81488	2	62	186
MutuI Mock A	chr1	+	26790047	26790065	G854.1	CCCTGGTAGTCTACTCTGT	43	26790058	0.721944	1	43	258
MutuI Mock A	chr1	+	26946221	26946253	G859.1	CAACCACCCAACTTTCTTTCCCACTCTTCTCTG	38	26946240	0.803256	1	38	380
MutuI Mock A	chr1	+	27002024	27002043	G861.1	GTGGCGAGTGAAAGCGGAAG	26	27002037	0.992806	1	26	12
MutuI Mock A	chr1	+	27071669	27071691	G863.1	GACCCGAGTGACTGTTTACCAAA	115	27071669	0.99684	1	115	460
MutuI Mock A	chr1	+	27306990	27307033	G869.1	CTCCTCTCCTGGCTACTAGCTCTGGCCCTGCACCTACTCTCACT	27	27307018	0.973032	1	27	324
MutuI Mock A	chr1	+	27366187	27366207	G870.1	CGAGCCCGGCTTGGTCCCCTC	17	27366196	0.641295	1	17	51
MutuI Mock A	chr1	+	27823718	27823741	G891.1	TTTCTTTGCACTGTTGCACTTACT	52	27823732	0.796374	2	53	571
MutuI Mock A	chr1	+	27882046	27882071	G893.1	TCCACTTTATCAAACCGCTGCTGCTG	32	27882062	0.932151	1	32	224
MutuI Mock A	chr1	+	28280939	28280962	G905.1	CCACACCCTCCCTTTTCCTCACTG	33	28280958	0.763	1	20	211
MutuI Mock A	chr1	+	28429792	28429809	G908.1	TTTCAGGCTGGTGTACTT	15	28429799	0.830654	1	15	105
MutuI Mock A	chr1	+	28578752	28578781	G910.1	TGGTCTCAGTCCCATATCCGCATTTCTCAT	100	28578752	0.928403	1	3	1077
MutuI Mock A	chr1	+	28737595	28737619	G917.1	TTCTTCCTTTTCCATTTCTCCTTTG	36	28737617	0.838989	1	36	504
MutuI Mock A	chr1	+	28743492	28743518	G919.1	AAACATGGCCGGGTTTTCATCATTAAG	45	28743492	0.85776	2	45	315
MutuI Mock A	chr1	+	28967499	28967525	G926.1	CTTCTGACCCATGTTAACACTATTCTG	46	28967514	0.824595	2	47	413
MutuI Mock A	chr1	+	29551696	29551716	G934.1	TCTTCGAAGTCTCAGTCGGTA	49	29551698	0.777944	1	49	294
MutuI Mock A	chr1	+	30151747	30151762	G944.1	AGCAATGACCTGAAAC	5	30151762	0.965189	1	5	5
MutuI Mock A	chr1	+	30790936	30790951	G958.1	CTACTGTCTGACGATC	26	30790945	0.684756	1	10	120
MutuI Mock A	chr1	+	30902961	30902980	G960.1	TGAATCATTCACTCGAGCCT	211	30902968	0.60922	1	1	1254
MutuI Mock A	chr1	+	31370772	31370794	G965.1	GCAGCTTAACATTGAACTGTCTT	16	31370794	0.823498	1	16	112
MutuI Mock A	chr1	+	31690059	31690074	G972.1	TCCTCGCCGTAAGCCT	12	31690062	0.685607	1	4	28
MutuI Mock A	chr1	+	31761237	31761252	G978.1	TCACAGGTTCGAGTCC	5	31761252	0.963571	1	5	15
MutuI Mock A	chr1	+	32009812	32009831	G982.1	AGAGTAGGACTTGGCCAGGC	121	32009831	0.887002	1	1	362
MutuI Mock A	chr1	+	32016875	32016895	G983.1	TGCCTTGAAGAGTGCTGCACA	3	32016886	0.844195	1	3	12
MutuI Mock A	chr1	+	32072928	32072945	G984.1	AGCGCGCGGCTGATACCC	10	32072930	0.818697	1	8	12
MutuI Mock A	chr1	+	32075743	32075773	G985.1	CACTCTTCGTCCACTACATCAACATCTACAA	96	32075753	0.766947	3	104	664
MutuI Mock A	chr1	+	32171128	32171152	G986.1	TTTTTCTTCCTTACACTATATTTTG	13	32171140	0.767049	2	26	169
MutuI Mock A	chr1	+	32171445	32171480	G987.1	TTATTTAATTTTTTTTTCTTTTGCACATTTTTCTTG	6	32171464	0.829266	1	6	144
MutuI Mock A	chr1	+	32196338	32196366	G989.1	CCCCCACCCCCACATGTGCAATCCTCAAG	80	32196340	0.971945	2	80	240
MutuI Mock A	chr1	+	32197501	32197536	G990.1	ACCAAATCAACCAATCACTACAGCTGCTCTGCTTCT	46	32197514	0.957223	1	46	368
MutuI Mock A	chr1	+	32204912	32204950	G992.1	AACAATTATTTTTACTAATTTACACTACCACCTCACCTG	466	32204933	0.743262	9	606	4064
MutuI Mock A	chr1	+	32228730	32228767	G994.1	TTTGACTCCACAACTCTTGAACATCAGAAGACTTTCCG	27	32228733	0.841239	1	27	270
MutuI Mock A	chr1	+	33281747	33281766	G1014.1	CCCTACCACTGCTCCTACTG	20	33281755	0.819379	1	20	80
MutuI Mock A	chr1	+	33513329	33513363	G1023.1	TTCCAATTTCTCCACATCCTCACCAACACTTATTG	35	33513363	0.859762	1	35	385
MutuI Mock A	chr1	+	34495297	34495316	G1044.1	ATTCCACTACGTTGCAGTGG	167	34495304	0.684098	1	1	987
MutuI Mock A	chr1	+	34595561	34595578	G1046.1	TCCCACTTTTAAAATCTG	21	34595576	0.825779	1	21	126
MutuI Mock A	chr1	+	34802073	34802091	G1051.1	TCCTTCCTATACTAATTTG	4	34802082	0.76602	1	4	32
MutuI Mock A	chr1	+	35080233	35080259	G1055.1	TTCCTTCTACTAGCACTCTTGCACTTG	26	35080251	0.813976	1	26	260
MutuI Mock A	chr1	+	35100250	35100275	G1056.1	TCAATGCACTTTTTATTCTATTTCAT	19	35100253	0.93397	1	19	247
MutuI Mock A	chr1	+	35280947	35280967	G1059.1	AGGTCGGCACCTCGATCCTTT	5	35280967	0.788902	1	5	25
MutuI Mock A	chr1	+	35327196	35327218	G1060.1	TTGAATGAAATGTTATTAGAGGA	40	35327204	0.70131	1	7	247
MutuI Mock A	chr1	+	35401549	35401568	G1062.1	ACGTTTGGTCCTATTTTGTT	29	35401554	0.782796	1	29	290
MutuI Mock A	chr1	+	35415476	35415495	G1063.1	CTCTCGCATTGAGGAAGAGC	13	35415494	0.708494	2	26	26
MutuI Mock A	chr1	+	35542112	35542132	G1066.1	CTGGGTCATCTGGCGGTTAGA	11	35542123	0.788833	1	11	55
MutuI Mock A	chr1	+	35921078	35921111	G1074.1	CCTCCCTCCTCTGCACTGTCCTGCACTCTTTCTT	46	35921099	0.901687	1	46	552
MutuI Mock A	chr1	+	35921188	35921211	G1075.1	ACAGGCTGGGGAATTTTGCTGCTC	46	35921203	0.647778	1	46	276
MutuI Mock A	chr1	+	35922523	35922582	G1076.1	CCTTCCTTTTCCTCTTCTCTCTTTGCCTGGCTTCCTTTCCCTTTTCTTCTATTCACTCTG	26	35922547	0.798985	4	48	533
MutuI Mock A	chr1	+	35926793	35926813	G1077.1	TTTTCCACTTACGCACAACTG	136	35926805	0.850182	1	136	813
MutuI Mock A	chr1	+	36081064	36081080	G1080.1	ATGAACTGAACGCGTGG	8	36081071	0.876208	1	8	16
MutuI Mock A	chr1	+	36122386	36122402	G1082.1	GTGGGCCTGGAATTCTC	8	36122386	0.98619	1	8	32
MutuI Mock A	chr1	+	36180389	36180408	G1085.1	TTTTTAATCTGCACCTTATA	95	36180399	0.816353	2	125	825
MutuI Mock A	chr1	+	36180474	36180509	G1086.1	ACATCCCTTCTCCCCCATACACACATATACACTCAC	87	36180498	0.878021	2	87	609
MutuI Mock A	chr1	+	36385588	36385603	G1089.1	ATTCGCCGGGGCCATT	3	36385598	0.805448	1	3	9
MutuI Mock A	chr1	+	36740077	36740096	G1103.1	ATGCTGTGCTTGGTGCTGCC	4	36740081	0.614733	2	8	20
MutuI Mock A	chr1	+	36844525	36844541	G1107.1	CTGGTGGCCCTGACTTT	6	36844530	0.847524	1	6	30
MutuI Mock A	chr1	+	36976829	36976845	G1112.1	GGTGGGCTGATCGATCC	6	36976829	0.934118	1	5	19
MutuI Mock A	chr1	+	37164410	37164425	G1117.1	TAATACCGGGCTCATA	40	37164410	0.827006	1	1	126
MutuI Mock A	chr1	+	37365031	37365048	G1124.1	ATGGTGTGACGGCTAATA	7	37365048	0.921001	1	7	28
MutuI Mock A	chr1	+	37367871	37367890	G1125.1	ATTCCACCACGTCCCAGTTC	14	37367890	0.713622	1	1	67
MutuI Mock A	chr1	+	37391957	37391977	G1126.1	TCGCTTAATGACAGCACTGCC	16	37391968	0.846496	1	15	65
MutuI Mock A	chr1	+	37762034	37762048	G1136.1	TACGTGCGGATGGGA	3	37762048	0.983449	1	3	6
MutuI Mock A	chr1	+	38004207	38004228	G1144.1	CATGAGAGGAACAGTTCATTCA	8	38004208	0.999856	1	8	32
MutuI Mock A	chr1	+	38637506	38637526	G1164.1	CGAAAGCTGATGCATGGGTGC	26	38637516	0.726443	1	26	78
MutuI Mock A	chr1	+	39046855	39046871	G1168.1	TTTGAATCGCGTTACCT	14	39046871	0.820423	2	28	70
MutuI Mock A	chr1	+	39287429	39287453	G1171.1	CAACCCATTCTTCTTCTACCTCCTG	113	39287429	0.686895	3	114	903
MutuI Mock A	chr1	+	39673151	39673171	G1178.1	TGATCCCCTCAGCCTCCACCA	5	39673151	0.886178	1	5	15
MutuI Mock A	chr1	+	39718672	39718709	G1182.1	TATAAAATACAACCAAAATTCTACCTTCATCCTACCCA	55	39718686	0.758302	2	55	495
MutuI Mock A	chr1	+	39732909	39732934	G1183.1	ATTCTTGGCTTCACTCAAGACTGACT	1766	39732929	0.942282	1	1764	12161
MutuI Mock A	chr1	+	39799755	39799772	G1186.1	TCACCAAGATCTCTGACC	7	39799755	0.997402	1	7	21
MutuI Mock A	chr1	+	40024796	40024811	G1192.1	GTTTGAGACTCGTTTT	8	40024800	0.773355	1	8	56
MutuI Mock A	chr1	+	40237265	40237301	G1197.1	CCCCATCTACTTAACCAAACTGATAAATCACATTTAC	11	40237288	0.900107	1	11	99
MutuI Mock A	chr1	+	40240193	40240214	G1198.1	TCCAGTGACTCTACAATTCATG	21	40240197	0.881394	1	21	123
MutuI Mock A	chr1	+	40348249	40348265	G1201.1	TATTCTAAGGCGTTTGA	6	40348260	0.756781	1	6	36
MutuI Mock A	chr1	+	40438752	40438767	G1203.1	ATTTGCTGGAGGCACT	5	40438756	0.595318	1	5	20
MutuI Mock A	chr1	+	40466422	40466452	G1204.1	AAGCCTATCCTGTCCATACTATTTAATACTG	39	40466434	0.856156	1	39	390
MutuI Mock A	chr1	+	40754413	40754434	G1211.1	CTTTCAGTCGGATGTTTACAGC	118	40754434	0.608284	2	2	942
MutuI Mock A	chr1	+	40757300	40757321	G1212.1	TGTAAACATCCTACACTCTCAG	371	40757308	0.746932	2	16	2187
MutuI Mock A	chr1	+	40770933	40770966	G1213.1	CCTCCTGCAGGCTAGGACACTGGTGCACTACACC	37	40770945	0.95009	2	74	148
MutuI Mock A	chr1	+	40771315	40771347	G1214.1	CTTTTTCACTCGTGGTCCTCTCCCCATCCCTTG	29	40771315	0.831391	1	29	348
MutuI Mock A	chr1	+	40980456	40980472	G1223.1	TCACCACGTTTGCGTGG	7	40980467	0.58937	1	4	28
MutuI Mock A	chr1	+	40983362	40983390	G1224.1	CACAATACTCAAGTCATGTGGTTTACATG	20	40983377	0.80481	1	19	161
MutuI Mock A	chr1	+	41036126	41036151	G1226.1	TTATTTTCATTCACTACATACTTCTG	16	41036130	0.734179	1	16	192
MutuI Mock A	chr1	+	41077492	41077513	G1228.1	CACTAGAAGTAGGTAGTATACC	35	41077492	0.995864	1	35	140
MutuI Mock A	chr1	+	41303016	41303031	G1230.1	GTCCTTTGGAATTTGA	24	41303022	0.683612	1	24	144
MutuI Mock A	chr1	+	41368603	41368619	G1234.1	AGGGTTTGGCTGTTTGC	17	41368619	0.830965	1	17	102
MutuI Mock A	chr1	+	41583353	41583373	G1241.1	TCGATCTCGCTGGTGTCCACC	4	41583359	0.758699	1	4	20
MutuI Mock A	chr1	+	42042518	42042539	G1256.1	ATTGAGACACAATACTAATACT	76	42042523	0.812775	1	40	416
MutuI Mock A	chr1	+	42422778	42422794	G1263.1	GTGCCGTCTGAATTGTA	32	42422785	0.75645	1	32	160
MutuI Mock A	chr1	+	42763303	42763324	G1267.1	TTTACTAAGTCCAGACATAGTA	23	42763309	0.744061	2	23	118
MutuI Mock A	chr1	+	42851228	42851255	G1271.1	CAAAACCTTCAATAATACCTCCAACCTG	130	42851228	0.820927	4	130	650
MutuI Mock A	chr1	+	42851355	42851382	G1272.1	ATCCACCTGGAAGAGAAACACTACAAAT	32	42851366	0.991691	1	32	96
MutuI Mock A	chr1	+	43016562	43016583	G1277.1	CAAAATAGGTATCTGCCAGTGT	3	43016577	0.715916	2	5	13
MutuI Mock A	chr1	+	43439851	43439868	G1288.1	CACCCTCAAGTGTCCCTG	7	43439860	0.696927	1	7	21
MutuI Mock A	chr1	+	43977762	43977791	G1304.1	CTTTATCCATATGCCACTTCTCTCCGTCTG	26	43977779	0.817347	2	27	285
MutuI Mock A	chr1	+	44650844	44650863	G1322.1	TCTCCCTTTGTACATACTTG	11	44650858	0.809529	1	11	88
MutuI Mock A	chr1	+	44650891	44650932	G1323.1	CACATACTCAAACATGCGTACACACACACACATTTACACACG	14	44650904	0.928643	2	15	83
MutuI Mock A	chr1	+	44651671	44651696	G1325.1	TCCTTTCCCTTTGTAAACTACATTTG	20	44651685	0.840807	1	20	220
MutuI Mock A	chr1	+	44767575	44767608	G1328.1	CTCTAAACCTTCTACGCCTTTGGGCCGAGCACTG	46	44767601	0.737742	1	1	413
MutuI Mock A	chr1	+	44767641	44767659	G1329.1	ACCTCTTTCTACTTTACTG	32	44767641	0.852732	2	22	266
MutuI Mock A	chr1	+	44775864	44775938	G1331.1	CGTGTATGATGACAACTCGGTAATGCTGCATACTCCCGAGTGCGCGGTGGGGAAGCCAACCTTGGAGAGCTGAGC	407	44775898	0.740442	3	3	6099
MutuI Mock A	chr1	+	44777843	44777862	G1332.1	TCTCGTGATGAAAACTCTGT	714	44777856	0.870862	2	26	4972
MutuI Mock A	chr1	+	44958541	44958559	G1339.1	ACCTCACTATCCTATTATG	4	44958558	0.722911	1	4	24
MutuI Mock A	chr1	+	45040337	45040358	G1340.1	AGGATCCTCATCAGCTTTGGGC	3	45040355	0.711992	1	3	15
MutuI Mock A	chr1	+	45229499	45229516	G1344.1	ACGAATGAGACCTCATTT	7	45229499	0.998702	1	7	28
MutuI Mock A	chr1	+	45509028	45509048	G1349.1	CCTACTTCTCCACTCCACCTG	12	45509028	0.918154	1	12	60
MutuI Mock A	chr1	+	45510472	45510528	G1350.1	ACCGCCTGAGGCAAGGAATTCAGAACCACTCTGGGCAACATAATGACACTAAAAAAG	595	45510516	0.843461	1	594	2248
MutuI Mock A	chr1	+	45511744	45511770	G1351.1	ACTATGTAAACCCTTAACACTAAACTG	2603	45511758	0.760279	4	2572	10574
MutuI Mock A	chr1	+	45570585	45570608	G1352.1	CCCTATCTTATGCACTTTTTATTG	31	45570596	0.822991	1	31	341
MutuI Mock A	chr1	+	45693407	45693435	G1354.1	ACCCTCAAGCACCATCACTTACCTAACTG	116	45693418	0.920193	2	116	550
MutuI Mock A	chr1	+	45693760	45693789	G1355.1	AACTTTTTCTCTTACCACATTATCCCAACT	56	45693770	0.753512	1	28	564
MutuI Mock A	chr1	+	45718101	45718126	G1356.1	CTCATAATCATTCACTACATATACAA	126	45718111	0.770513	1	126	882
MutuI Mock A	chr1	+	45879229	45879282	G1359.1	AACCTTAATTTCATCTCACATACTACCTCAAAATTAATTTTCACTCATCAAAAG	17	45879266	0.830154	1	17	289
MutuI Mock A	chr1	+	45955704	45955726	G1362.1	CTCGCTTGGCATTTTCTAAGAAA	9	45955709	0.810977	1	9	63
MutuI Mock A	chr1	+	45997750	45997786	G1364.1	AATTTCTCTCCAAATGCACCTGCTCACTTTTCTTTTG	27	45997769	0.902499	2	54	378
MutuI Mock A	chr1	+	46248054	46248103	G1370.1	CAACTACCTCCTCCCTTCACCCGGACTGGGACCATCATCCCCACTCCACT	39	46248086	0.946812	2	40	350
MutuI Mock A	chr1	+	46252427	46252448	G1371.1	AAGCAAGAGAGGATTATGGCCT	25	46252428	0.897635	1	25	75
MutuI Mock A	chr1	+	46256369	46256392	G1372.1	GCACTGGCCAAGGGTCCTTTTTGT	28	46256390	0.643465	1	28	196
MutuI Mock A	chr1	+	46260230	46260248	G1373.1	GAAGGAGACTGCCTGGGGA	5	46260234	0.937589	1	5	5
MutuI Mock A	chr1	+	46286595	46286629	G1375.1	CAACACTACAAATTCATTTAATCTTCACATCTCTG	33	46286619	0.821393	1	33	363
MutuI Mock A	chr1	+	46310243	46310263	G1379.1	TATCCTCTCGATCACATACAG	14	46310255	0.846517	1	14	70
MutuI Mock A	chr1	+	46361608	46361639	G1380.1	TCTATTCTACCTGCTCACTCTCACACTTACAG	31	46361622	0.87832	2	32	309
MutuI Mock A	chr1	+	46420657	46420671	G1381.1	GCGTGACCTACACCC	18	46420657	0.663231	1	2	34
MutuI Mock A	chr1	+	46924601	46924622	G1399.1	GGGTTTCCGTGTGAAGGTTGTT	21	46924606	0.756187	1	21	168
MutuI Mock A	chr1	+	47283570	47283587	G1404.1	ACCTCAGCAGATTGTAGC	3	47283581	0.616885	1	3	9
MutuI Mock A	chr1	+	47644373	47644393	G1414.1	GCCAGGCGAACTGGGAGAACT	146	47644378	0.999908	1	146	146
MutuI Mock A	chr1	+	47721110	47721128	G1415.1	AGTCCTCTCTTGGGCACCA	65	47721122	0.655976	1	21	303
MutuI Mock A	chr1	+	47769622	47769638	G1416.1	TCACAATGGGGGAAACT	9	47769638	0.998285	1	9	18
MutuI Mock A	chr1	+	47977870	47977889	G1420.1	GATGTCCTGGTTCAGCCCTG	21	47977877	0.703423	1	21	105
MutuI Mock A	chr1	+	48188516	48188534	G1427.1	GGTTAGATTTCCCTAGGGC	5	48188526	0.674036	1	5	25
MutuI Mock A	chr1	+	48555758	48555782	G1435.1	GGTGAGTTAGGGCCTGAGCTCAGGC	16	48555766	0.768741	1	16	64
MutuI Mock A	chr1	+	48773655	48773671	G1442.1	TGTGTAGCTGATGGGAA	6	48773656	0.715283	1	6	24
MutuI Mock A	chr1	+	48802521	48802538	G1443.1	CTTGGTGAACTCTGATGT	4	48802521	0.828927	1	4	24
MutuI Mock A	chr1	+	48831856	48831877	G1444.1	AATCCATGTTTTGACAGTAATC	20	48831869	0.739073	1	20	140
MutuI Mock A	chr1	+	48930320	48930344	G1446.1	TCTCTCTGTTCCTTCTCCTGCACTG	13	48930328	0.74602	1	13	130
MutuI Mock A	chr1	+	50233166	50233188	G1456.1	TTAGAGAGGACCAGAGTGGATGA	6	50233188	0.874809	1	5	16
MutuI Mock A	chr1	+	51709551	51709574	G1476.1	AAGATCAAGGCTGATGGGATCCGA	12	51709574	0.990974	1	12	36
MutuI Mock A	chr1	+	52089286	52089311	G1483.1	ATAACAATTCTTAATGGCTGGCCTCT	35	52089309	0.887583	1	35	280
MutuI Mock A	chr1	+	52089864	52089888	G1484.1	ATTCCATTAAATTCACTTTAATAAG	53	52089864	0.707566	2	52	478
MutuI Mock A	chr1	+	52160126	52160150	G1485.1	AATTACACACATAACACTATTCTCT	184	52160136	0.962265	2	229	1243
MutuI Mock A	chr1	+	52345498	52345517	G1489.1	TTTCTGCTTAACGGCTTGCC	5	52345513	0.875491	1	4	34
MutuI Mock A	chr1	+	52346269	52346299	G1490.1	TCATACCCAAATCATTTGCACTTTAAAACTG	89	52346285	0.756329	6	90	796
MutuI Mock A	chr1	+	52665967	52665985	G1498.1	TGGGCTGTGGACTTGAGAC	9	52665967	0.956047	1	9	36
MutuI Mock A	chr1	+	53047858	53047886	G1508.1	ATAAGAAGGCTGACTGCACAATCACAATG	36	53047873	0.89244	1	36	144
MutuI Mock A	chr1	+	53238190	53238212	G1512.1	GGATAGAAAGACCCCGTGGAGCA	17	53238192	0.999548	1	13	17
MutuI Mock A	chr1	+	53333705	53333724	G1517.1	TGAATCCAGGATTCGGAACC	109	53333705	0.924611	1	75	328
MutuI Mock A	chr1	+	53590906	53590927	G1525.1	TGAGGCCTGCCTGGTGCCGGAG	3	53590917	0.709425	1	3	9
MutuI Mock A	chr1	+	53803996	53804011	G1533.1	TGCAAGGCTAAATACT	10	53803996	0.96143	1	9	31
MutuI Mock A	chr1	+	53933093	53933115	G1536.1	TAGGTCCATATACACTTAGGATT	28	53933093	0.960838	1	28	196
MutuI Mock A	chr1	+	53942918	53942940	G1537.1	TTTAAGTAGGACATTGTCAGGCG	34	53942931	0.611498	1	7	143
MutuI Mock A	chr1	+	53952208	53952230	G1538.1	ATCATTTCATCTTCACATACACC	55	53952220	0.748692	1	55	385
MutuI Mock A	chr1	+	53984618	53984648	G1539.1	CCGTCTCAAAAGAAAGAAAGAAAAAAAAAAC	20	53984618	0.727734	1	20	20
MutuI Mock A	chr1	+	54210062	54210088	G1545.1	ACCTTCTACCCCATATCACCCATCATC	33	54210078	0.883941	1	33	196
MutuI Mock A	chr1	+	54212514	54212550	G1546.1	CTATCCTTACCCCTATCCCCATACCCTGTACTTACTG	10	54212514	0.867241	2	20	100
MutuI Mock A	chr1	+	54261649	54261674	G1547.1	TGGGTGCATCTGGAGGGCTGCTTGGC	61	54261674	0.88307	1	61	344
MutuI Mock A	chr1	+	54591107	54591127	G1555.1	TTCATCCGTCACTATGTCAGC	5	54591107	0.834935	1	5	30
MutuI Mock A	chr1	+	55031619	55031636	G1567.1	TTGAGATTTGCGGAACGT	14	55031636	0.997818	1	14	70
MutuI Mock A	chr1	+	55634336	55634358	G1575.1	GGGCTGTGGGGACCTGAAAGATG	78	55634350	0.965166	1	78	234
MutuI Mock A	chr1	+	56373938	56373955	G1583.1	GAAAGCATTTGCCAAGGA	4	56373955	0.79134	1	4	8
MutuI Mock A	chr1	+	56524009	56524024	G1588.1	TGGTAGTGCTTTGGAC	12	56524014	0.687579	1	11	60
MutuI Mock A	chr1	+	56930630	56930646	G1594.1	TGGACCTGAACCTGGGT	19	56930636	0.884228	1	19	57
MutuI Mock A	chr1	+	57000419	57000444	G1597.1	ATAATGCTGTTTCTAGTTTCCTCACA	27	57000425	0.791843	1	27	270
MutuI Mock A	chr1	+	57210129	57210144	G1600.1	GCTTAAAATCTTGACC	6	57210144	0.83511	1	6	24
MutuI Mock A	chr1	+	57519614	57519636	G1603.1	TTTGAGGGCATGAAATTGGAATC	24	57519614	0.852946	2	47	121
MutuI Mock A	chr1	+	57618850	57618868	G1604.1	ATCCTGGAGACAGACTGTG	14	57618868	0.849269	1	14	42
MutuI Mock A	chr1	+	58639863	58639883	G1627.1	ACAGGCCCGGCTAATCTTTGT	9	58639863	0.997739	1	1	53
MutuI Mock A	chr1	+	58643950	58643969	G1628.1	TCTGGCCATGCACCTCAGTA	18	58643969	0.94774	1	18	72
MutuI Mock A	chr1	+	59295597	59295614	G1639.1	TCCAACGAGTCTATAGCT	8	59295614	0.905084	1	8	27
MutuI Mock A	chr1	+	59406917	59406933	G1642.1	TTGTGTTGGCCTTTGGG	4	59406933	0.86021	1	4	28
MutuI Mock A	chr1	+	59458923	59458947	G1644.1	AATTCTTGGAACTATGAAAGATGAA	87	59458947	0.998918	1	87	522
MutuI Mock A	chr1	+	61106928	61106989	G1668.1	ATATATACACACATACATATACATACATATATATATATAAATACATATACACACACACTTCT	30	61106959	0.867885	1	30	540
MutuI Mock A	chr1	+	61171665	61171690	G1670.1	AATCCTCCTCCCTGTGGCTATCATTC	50	61171690	0.931859	2	98	352
MutuI Mock A	chr1	+	61230582	61230617	G1674.1	TCTTTCCCAATCATCTATCCCTTCATTACACTACTG	21	61230609	0.870098	1	21	273
MutuI Mock A	chr1	+	61232034	61232050	G1675.1	TTTCTTGATTGAGGGCT	3	61232034	0.755014	1	3	21
MutuI Mock A	chr1	+	61457340	61457363	G1682.1	CATTTGGAGACACTTTTTGTAAAT	35	61457351	0.7433	1	35	315
MutuI Mock A	chr1	+	61461339	61461391	G1683.1	CAATATTTTCTTCAAAAATAAAACTCTGTACAAACTTTGGGCCCGATTCATAA	21	61461362	0.930492	1	21	336
MutuI Mock A	chr1	+	61781130	61781146	G1690.1	CCGTACCTGTTTGATTC	8	61781141	0.632236	1	8	48
MutuI Mock A	chr1	+	62450277	62450309	G1701.1	ATCAACACTCCTTTATTGACACCTCTTAAATTG	39	62450295	0.852704	1	39	429
MutuI Mock A	chr1	+	62450381	62450412	G1702.1	CATTACAATTAGTAGTGGGCATTACACTGCTT	25	62450403	0.885907	1	25	250
MutuI Mock A	chr1	+	62802174	62802196	G1705.1	TTCTTTACCTTCCATATCCATTG	23	62802196	0.891827	2	24	229
MutuI Mock A	chr1	+	63253722	63253743	G1717.1	TCGAACCTGTGAATAGCCACCA	18	63253743	0.993432	1	18	54
MutuI Mock A	chr1	+	63437292	63437313	G1721.1	TCCTTAATCCCATTGTTTACTC	32	63437303	0.780657	1	32	288
MutuI Mock A	chr1	+	63459306	63459339	G1722.1	CAAATACACTACTAATTAATTCTATTACTAAAAG	22	63459306	0.997388	1	22	220
MutuI Mock A	chr1	+	63795050	63795070	G1729.1	AGTGAAGGGAGGTTGGAACCC	62	63795050	0.815761	1	17	169
MutuI Mock A	chr1	+	63840430	63840488	G1730.1	CCACCACGCCTAGCTAATTTTTTTGTATTTTTAGTAGAGACAGGGTTTCACCGTGTTGG	18	63840463	0.875516	1	18	378
MutuI Mock A	chr1	+	63928068	63928088	G1735.1	GTCACCAAAACCGTTTGTCAA	7	63928084	0.590256	1	6	29
MutuI Mock A	chr1	+	64593738	64593755	G1743.1	GTACCAGAGGACTGGAGT	7	64593747	0.931037	1	7	14
MutuI Mock A	chr1	+	64683010	64683030	G1746.1	GCTTTTTCCACACCTATCCTG	64	64683017	0.691133	1	63	449
MutuI Mock A	chr1	+	65257271	65257323	G1760.1	ATCTTGGCTGCTCACTACATTCCTCTACTATCTATCTTCCCCTTCCCCCATAA	50	65257275	0.897944	3	52	898
MutuI Mock A	chr1	+	65283624	65283646	G1761.1	AAGTTCCTGTGTGAAAGTAAGTC	1032	65283631	0.724071	1	1013	6175
MutuI Mock A	chr1	+	65407675	65407691	G1766.1	TGTGGGGCGAGTGACTT	5	65407684	0.803834	1	3	22
MutuI Mock A	chr1	+	65751572	65751590	G1773.1	TAAATGAGTAGGGCGGTAT	27	65751590	0.936216	1	16	97
MutuI Mock A	chr1	+	65754161	65754183	G1774.1	TCTGCTGACCTGTGCTGTCATCC	15	65754172	0.777132	1	15	105
MutuI Mock A	chr1	+	65913495	65913512	G1777.1	CCTGGACCTGACGTTCTG	8	65913495	0.99173	1	8	32
MutuI Mock A	chr1	+	66095832	66095859	G1780.1	TTAACCCACAAATCAACTACTTTAACTG	34	66095842	0.982084	1	34	238
MutuI Mock A	chr1	+	66172746	66172783	G1781.1	CTTCTTTCCTTTTTTCATCTCCTCATCTTCACATTATG	15	66172761	0.828174	1	15	285
MutuI Mock A	chr1	+	66946665	66946690	G1790.1	TATCATTTTCCATTCACTACATAAAG	22	66946678	0.802291	1	22	198
MutuI Mock A	chr1	+	66946839	66946868	G1791.1	TTTAACATTCCCTTCTTTTACTTGAATTCT	31	66946856	0.770107	1	31	465
MutuI Mock A	chr1	+	67686482	67686508	G1808.1	CAACCCGGGCCGGCTGGCGGAGCTCCT	10	67686493	0.998855	1	10	20
MutuI Mock A	chr1	+	67688279	67688316	G1809.1	CTATAAATTTTTTGAAACACAATACCTACAATAAACTG	819	67688295	0.821783	9	943	8579
MutuI Mock A	chr1	+	68279751	68279772	G1818.1	TTAGGAGTGTTGGGGCTCAGAA	3	68279772	0.995864	1	3	15
MutuI Mock A	chr1	+	68305782	68305804	G1819.1	CTCTTGTAAGACAGGTGTCAAAT	41	68305791	0.846804	1	39	244
MutuI Mock A	chr1	+	68705946	68705963	G1826.1	AAGTTGAAAGCGAAAGTC	14	68705954	0.713224	1	14	28
MutuI Mock A	chr1	+	68885243	68885265	G1829.1	TGTGTGTCTGGGAGCCAGGACTT	5	68885247	0.654799	1	4	30
MutuI Mock A	chr1	+	69206040	69206061	G1836.1	GTGGGCTATGTTAGGAAGTGAT	4	69206047	0.694908	1	4	24
MutuI Mock A	chr1	+	69952367	69952387	G1851.1	ATATGGGTGGATTAGGAGTCA	20	69952370	0.802733	1	20	100
MutuI Mock A	chr1	+	70091713	70091733	G1852.1	TTGATGACTCTAGTGAGACTG	5	70091717	0.67667	1	1	34
MutuI Mock A	chr1	+	70232347	70232377	G1856.1	ACTCCTGCCTACTCCTAACCCACTTACCCAG	438	70232377	0.821628	3	438	1794
MutuI Mock A	chr1	+	70237525	70237544	G1857.1	TCCCTAATTTCTGCTGCTAT	13	70237537	0.728205	1	13	104
MutuI Mock A	chr1	+	70372704	70372729	G1861.1	TAAATACCCTACCTTTGTTTACACTG	42	70372717	0.718976	1	42	378
MutuI Mock A	chr1	+	70568257	70568275	G1866.1	CTATGCTCTGTATACATGA	44	70568259	0.79376	1	44	264
MutuI Mock A	chr1	+	70773434	70773454	G1868.1	CTTTCCCCCTTGAGTGCTGGC	3	70773454	0.962012	1	3	18
MutuI Mock A	chr1	+	71831357	71831375	G1881.1	AGTGGATAAAAGCTACCCT	13	71831357	0.948949	1	13	39
MutuI Mock A	chr1	+	71842179	71842197	G1882.1	TGACGATCTGGCTTTGTCA	8	71842179	0.983696	1	8	48
MutuI Mock A	chr1	+	72368165	72368186	G1887.1	ACTACCTTTGAGGTTGGTTTGC	34	72368186	0.872321	1	34	272
MutuI Mock A	chr1	+	72819127	72819148	G1891.1	CACTGAGAACTTATGATGTGTC	3	72819143	0.712974	1	3	18
MutuI Mock A	chr1	+	72865919	72865941	G1892.1	CTATTTGCTTTTGAGTCTTGACT	8	72865928	0.728312	1	8	88
MutuI Mock A	chr1	+	72882862	72882880	G1893.1	TTATTAGTGGGCTATTTTT	30	72882873	0.793853	1	30	300
MutuI Mock A	chr1	+	74834892	74834912	G1918.1	TGAGCAACAATTGAAGGGCAA	3	74834892	0.99631	1	3	6
MutuI Mock A	chr1	+	75320730	75320749	G1924.1	ATTAAAGAGGTACGTGACCT	14	75320744	0.826852	1	14	56
MutuI Mock A	chr1	+	75450311	75450332	G1927.1	TGTGAGGGAAAGGCGCCAGGAA	8	75450311	0.636967	1	8	8
MutuI Mock A	chr1	+	75451120	75451141	G1928.1	TGGGACTGGTGCTTGTGCCTGC	27	75451128	0.764256	1	27	162
MutuI Mock A	chr1	+	75749453	75749472	G1932.1	GAGGAATTGTCTTCGAAGAT	31	75749453	0.888627	1	31	155
MutuI Mock A	chr1	+	75771368	75771392	G1933.1	CTTCCACCCCACACCTTTTCCTCCT	30	75771385	0.658875	1	30	210
MutuI Mock A	chr1	+	75787072	75787149	G1934.1	GGTCAATGATGAGTTGGCATGTATTCTGAATCTAAAGTTGATTATTACTACTTTAGCTCTAGAATTACTCTGAGACCT	158	75787121	0.842173	2	2	4510
MutuI Mock A	chr1	+	75789477	75789545	G1936.1	GGTCAATGATGTAATGGCATGTATTAGCTGAATCTAAAGTTGATGTGAGTTCTAAAATTACACTGAGAC	74	75789545	0.834002	1	1	1599
MutuI Mock A	chr1	+	76725248	76725267	G1954.1	GACCTCGGCAAAATGACCTC	8	76725267	0.951593	1	6	16
MutuI Mock A	chr1	+	76994815	76994838	G1957.1	AGGAGATTATTAGAAACGTAGTAT	3	76994815	0.903142	1	3	18
MutuI Mock A	chr1	+	77173209	77173229	G1959.1	ATGAACAACGCAGTGAAATGC	135	77173219	0.951674	1	134	216
MutuI Mock A	chr1	+	77220494	77220515	G1960.1	TGTGTTTCTAAACTATCTCTGT	12	77220511	0.627349	2	24	108
MutuI Mock A	chr1	+	77989499	77989521	G1971.1	TCACAATTCTATCTACCTCATAG	36	77989511	0.729303	1	36	252
MutuI Mock A	chr1	+	78166948	78166970	G1973.1	TTGAGTTTTACATTCCGACATTC	85	78166955	0.614302	5	84	465
MutuI Mock A	chr1	+	78499519	78499537	G1976.1	CTACCTCATTTCCACTTTG	20	78499537	0.796215	1	20	140
MutuI Mock A	chr1	+	78539343	78539358	G1977.1	TAAGAGGACTTGTTAA	9	78539351	0.62019	1	9	36
MutuI Mock A	chr1	+	78596193	78596217	G1979.1	ATGGAATACCTGCACCTGGGCAGAA	64	78596193	0.966969	1	64	192
MutuI Mock A	chr1	+	79161602	79161621	G1986.1	ATGAGTATACTCTAAACCCA	63	79161609	0.67219	1	63	252
MutuI Mock A	chr1	+	79321880	79321900	G1988.1	CAAAAAAGATGTTGGTTTATC	5	79321880	0.876153	1	3	32
MutuI Mock A	chr1	+	79986812	79986832	G1993.1	TGTTGGGAAGGGATAACAGCT	39	79986812	0.749238	1	19	169
MutuI Mock A	chr1	+	80242884	80242914	G1997.1	CTCTATCTACCTCATACCCCACATCACCTAG	27	80242889	0.752655	1	27	189
MutuI Mock A	chr1	+	80496676	80496701	G2000.1	TGTGAAATTGTTTAAAGGGAAGAGCT	150	80496676	0.922149	3	120	1016
MutuI Mock A	chr1	+	80779512	80779534	G2007.1	TTTCTCCCTGGTAGCAGCTCTGC	14	80779512	0.832005	1	14	98
MutuI Mock A	chr1	+	80959097	80959119	G2010.1	GCTGAAGACTCTGGTTTTGAGTC	21	80959116	0.718135	1	21	147
MutuI Mock A	chr1	+	80984786	80984809	G2011.1	ATTTTAATCTGTCACAGGCAGCTG	29	80984809	0.999956	1	29	203
MutuI Mock A	chr1	+	81649858	81649880	G2022.1	AAGTTGTACTCTGCCACTAAGGA	22	81649859	0.743357	1	22	110
MutuI Mock A	chr1	+	83567247	83567264	G2036.1	ATGTGATGGGGGGAAGGA	4	83567264	0.744632	1	4	8
MutuI Mock A	chr1	+	83722074	83722092	G2039.1	CTCTGCTGCCACCTTATGA	66	83722077	0.778963	1	66	330
MutuI Mock A	chr1	+	83801100	83801114	G2042.1	TGAATACCGGCTGTT	14	83801100	0.931029	1	14	56
MutuI Mock A	chr1	+	84174105	84174123	G2043.1	CATCACTATGCCAAAAAAT	22	84174116	0.814105	1	22	66
MutuI Mock A	chr1	+	84199982	84200007	G2044.1	ACTACCGGCATGCACTACAACACCTG	32	84199991	0.921357	1	32	96
MutuI Mock A	chr1	+	84238398	84238416	G2045.1	AATTTCCTATGCACTACTG	19	84238408	0.7905	1	19	114
MutuI Mock A	chr1	+	84569822	84569842	G2049.1	ACTCTTTCCCATTGCATTACT	8	84569838	0.78977	1	8	64
MutuI Mock A	chr1	+	84689545	84689564	G2055.1	TCAGCGTTGCTAGTAATCGC	51	84689545	0.719485	2	51	254
MutuI Mock A	chr1	+	84748214	84748236	G2057.1	GTCCAATTCGGGTAGGTGGTACC	43	84748236	0.958447	1	43	215
MutuI Mock A	chr1	+	84978982	84979004	G2061.1	CATGGGAGAAAGACATAGGGTGG	19	84978982	0.953673	1	2	40
MutuI Mock A	chr1	+	85417150	85417166	G2073.1	GGACTCTGCTGGCACCT	23	85417156	0.727113	1	23	69
MutuI Mock A	chr1	+	86534797	86534817	G2090.1	GTGCTTGTGTGAGTCTTGGCT	14	86534802	0.737496	1	14	112
MutuI Mock A	chr1	+	86592690	86592712	G2091.1	TTCACCGGATCTCATGAGAACTC	183	86592701	0.740268	1	182	913
MutuI Mock A	chr1	+	86598672	86598689	G2092.1	CAAAATTGATCCGTAAAT	7	86598676	0.642765	2	5	28
MutuI Mock A	chr1	+	86743274	86743302	G2096.1	TATTTATATACAATTAACTCTAAATAAAG	12	86743288	0.844845	1	12	120
MutuI Mock A	chr1	+	86881005	86881026	G2098.1	CTTTAAATAGGTAAGATGTCCT	10	86881020	0.827423	1	10	70
MutuI Mock A	chr1	+	87990340	87990362	G2114.1	TTCGACTCCTGGTTCTGGCACCA	36	87990362	0.955734	1	35	217
MutuI Mock A	chr1	+	88027314	88027335	G2115.1	TCTGGTTGGTGGGTTTTTTGTT	3	88027322	0.842759	3	8	31
MutuI Mock A	chr1	+	89133606	89133628	G2129.1	GGCATTGAGAGTTGATGAAGGAA	30	89133618	0.702841	1	30	120
MutuI Mock A	chr1	+	89424400	89424423	G2130.1	CAGGGTCCAGTTGCTGGAAGAGCA	211	89424409	0.657673	1	211	633
MutuI Mock A	chr1	+	89502928	89502948	G2131.1	AGCTTAAGCCAGTTGTGATCT	43	89502947	0.802264	1	43	258
MutuI Mock A	chr1	+	89593524	89593546	G2134.1	TAAAAACTGTTAACACTAACCTG	175	89593535	0.717896	2	175	827
MutuI Mock A	chr1	+	89594843	89594872	G2135.1	AAATCTATTAACTGCACCTACACAAAACTG	97	89594856	0.856081	1	96	373
MutuI Mock A	chr1	+	89715332	89715355	G2140.1	CCATTTTTAACTTGTTTACACCTG	16	89715344	0.74327	1	16	160
MutuI Mock A	chr1	+	89764433	89764453	G2142.1	AATATTTTCCTCACATACCTG	38	89764448	0.903265	1	38	266
MutuI Mock A	chr1	+	89935196	89935219	G2147.1	TCACTTTATTTCTCTAACAACAAG	20	89935205	0.649184	1	20	160
MutuI Mock A	chr1	+	90074297	90074318	G2149.1	TTGGAGCCCGTGGGCGAGTTCC	10	90074297	0.848245	1	9	40
MutuI Mock A	chr1	+	90551787	90551809	G2158.1	CGAGCAGAACCTCACTCAAACTG	21	90551803	0.763431	1	21	42
MutuI Mock A	chr1	+	90732232	90732259	G2163.1	CTTTGCGTTCAAAGACTGGATGGTTTTC	192	90732259	0.854137	2	45	1219
MutuI Mock A	chr1	+	90747491	90747508	G2164.1	ATGTGCTGGATTTTGGCT	5	90747497	0.702439	1	1	39
MutuI Mock A	chr1	+	90836085	90836100	G2167.1	TTCGGGCGACGCCACC	18	90836095	0.690046	1	10	10
MutuI Mock A	chr1	+	91080879	91080897	G2170.1	ATTGGTCGAAGAGATTGGC	17	91080880	0.744359	1	17	68
MutuI Mock A	chr1	+	91387230	91387282	G2172.1	CTCACGTTCCCTATTAGTGGGTGAACAATCCAACGCTTGGTGAATTCTGCTTC	242	91387271	0.889446	3	61	1641
MutuI Mock A	chr1	+	91387420	91387453	G2173.1	AGGCCCCGCTTTCACGGTCTGTATTCGTACTGAA	13	91387438	0.766828	1	12	81
MutuI Mock A	chr1	+	91387511	91387535	G2174.1	GAGCTCGCCTTAGGACACCTGCGTT	16	91387511	0.992237	1	16	78
MutuI Mock A	chr1	+	91387555	91387577	G2175.1	GCCCCAGTCAAACTCCCCACCTG	8	91387557	0.99539	1	8	15
MutuI Mock A	chr1	+	92308557	92308579	G2191.1	CCACCCTCATATCTACCTCAACT	137	92308568	0.689083	1	108	714
MutuI Mock A	chr1	+	92318101	92318120	G2192.1	GAGCTCTACAGTCAGCGATT	6	92318120	0.865735	1	6	24
MutuI Mock A	chr1	+	92409642	92409665	G2193.1	GTGAGATGGGAAGAGCCTGGATGT	11	92409642	0.971006	1	11	44
MutuI Mock A	chr1	+	92716071	92716090	G2197.1	CTTAAATATTCCTGTCTGAC	32	92716071	0.902589	1	32	224
MutuI Mock A	chr1	+	92838955	92838988	G2198.1	AATAATTTTAGAGACCTGGATTACTGTGACATAG	20	92838970	0.946785	1	20	200
MutuI Mock A	chr1	+	92840593	92840610	G2199.1	AATCCAGTCTATGAAAAG	9	92840610	0.921373	1	9	27
MutuI Mock A	chr1	+	93125102	93125120	G2202.1	CATTGCGATCGTCAGAAAG	6	93125115	0.730678	1	1	23
MutuI Mock A	chr1	+	93207557	93207583	G2204.1	CACTTACCATTCTACACTTTTCCCCAG	20	93207560	0.738475	2	40	140
MutuI Mock A	chr1	+	93346779	93346802	G2205.1	AATTCATTCACCTTATATCTTCTG	51	93346785	0.810258	1	51	510
MutuI Mock A	chr1	+	93516325	93516349	G2208.1	GCTCTACCACCTGAGCTATACCCCC	19	93516349	0.884131	1	13	80
MutuI Mock A	chr1	+	93582803	93582818	G2210.1	GATCCCCTCAGCGCCT	5	93582818	0.740792	1	1	14
MutuI Mock A	chr1	+	93649643	93649663	G2214.1	AGAATGACTTGTTCAGCACCT	206	93649650	0.673385	1	206	1030
MutuI Mock A	chr1	+	93682032	93682050	G2217.1	GCTCGATCACTTCCTTTCT	15	93682041	0.744722	1	15	105
MutuI Mock A	chr1	+	93772127	93772147	G2219.1	GTCTGGAGACGTCAGCAGGGG	27	93772132	0.742052	1	26	53
MutuI Mock A	chr1	+	93847631	93847658	G2221.1	TTCCGGGTTCGAGTCCCGGCGGAGTCGT	126	93847658	0.886912	2	65	564
MutuI Mock A	chr1	+	94042181	94042201	G2223.1	ACGGGGCAACGCTGTGTGAGT	18	94042185	0.978552	2	36	36
MutuI Mock A	chr1	+	94069095	94069117	G2224.1	AGGTTTGAGCCCTCTCCAGCGCA	3	94069117	0.782711	1	2	13
MutuI Mock A	chr1	+	94093190	94093207	G2225.1	AAGAATCGGTGTATATTG	8	94093198	0.74969	1	8	40
MutuI Mock A	chr1	+	94710723	94710745	G2234.1	AATCCTCGTTCGATGAGGCCAGC	22	94710723	0.932116	1	22	88
MutuI Mock A	chr1	+	94892802	94892824	G2238.1	TCCTGAACACAGTAGTTCAGCTC	10	94892807	0.926885	2	11	46
MutuI Mock A	chr1	+	95246361	95246382	G2242.1	TATCCACCACTACATTATTCTG	19	95246365	0.916573	1	19	133
MutuI Mock A	chr1	+	95279469	95279490	G2243.1	GTGTTAATGGGAATCACTGGGC	81	95279469	0.856668	1	81	405
MutuI Mock A	chr1	+	95353556	95353577	G2245.1	GAGTGGATGGGCTTGGGGGCTT	24	95353577	0.890873	1	24	120
MutuI Mock A	chr1	+	95364490	95364508	G2246.1	TGGACTTGAACCTTGGGCG	3	95364490	0.944195	1	3	12
MutuI Mock A	chr1	+	95737095	95737117	G2251.1	AAGATGATAAGCACTTTGGAAAG	567	95737103	0.744585	1	4	2831
MutuI Mock A	chr1	+	95846063	95846080	G2252.1	TACCTTCCTAGTCTTAAC	39	95846080	0.802686	1	17	256
MutuI Mock A	chr1	+	96045970	96045994	G2257.1	TCAGAGTGTGAAGGAAAGCAGAAGT	35	96045994	0.999992	1	35	105
MutuI Mock A	chr1	+	96448318	96448355	G2260.1	AATATTATCCCTAATACCTGCCACCCCACTCTTAATCA	36	96448355	0.893393	2	71	325
MutuI Mock A	chr1	+	96937676	96937697	G2265.1	TGTTTAAGGGGGTAGGTTGATT	14	96937694	0.764452	2	28	98
MutuI Mock A	chr1	+	97131741	97131762	G2268.1	CTCCGAAGAATGAAGAGTGCAA	19	97131750	0.964081	1	19	38
MutuI Mock A	chr1	+	97624971	97624995	G2274.1	GTGATGATGGTCAAAGGGTAAAATC	27	97624971	0.928985	1	27	135
MutuI Mock A	chr1	+	98245663	98245678	G2283.1	ACTGAATTGCCCCGGC	304	98245678	0.821073	1	304	608
MutuI Mock A	chr1	+	98312690	98312708	G2285.1	AATTCTAGGCTAGAGGTGT	18	98312708	0.904213	1	18	90
MutuI Mock A	chr1	+	98964415	98964437	G2293.1	CATGGATCAGCCTTTCACGGAGG	16	98964429	0.661547	1	16	64
MutuI Mock A	chr1	+	99458043	99458065	G2297.1	AACTTGGATTGGAGTTCACGACA	27	99458051	0.727003	1	27	135
MutuI Mock A	chr1	+	100338639	100338659	G2304.1	TTGTGGTACTGAAGTTTTAAC	3	100338659	0.760777	1	3	24
MutuI Mock A	chr1	+	100849613	100849634	G2312.1	TAGGCATTGGGGATGAAACAGT	25	100849634	0.995438	1	25	100
MutuI Mock A	chr1	+	100961396	100961410	G2313.1	GGTTATCGCCAGGCT	3	100961397	0.583556	1	2	10
MutuI Mock A	chr1	+	100981401	100981424	G2314.1	CACCCTACAACACTTTACCTCCCT	162	100981412	0.70039	3	188	784
MutuI Mock A	chr1	+	101109402	101109420	G2315.1	TTTCTTTTATGGGAGTGGT	4	101109402	0.823343	1	3	37
MutuI Mock A	chr1	+	101425961	101425978	G2318.1	GACTATTTTTGTGATATT	5	101425971	0.669726	1	5	45
MutuI Mock A	chr1	+	101620230	101620249	G2319.1	TTGGATATAGATTCTGAGTA	23	101620242	0.728864	1	23	161
MutuI Mock A	chr1	+	101665778	101665797	G2320.1	CCTTGAGAACTGAAACATCT	59	101665778	0.722875	1	13	236
MutuI Mock A	chr1	+	102183098	102183116	G2323.1	CGACTCAGATGTGTAACCA	33	102183106	0.68399	1	33	99
MutuI Mock A	chr1	+	102455771	102455790	G2325.1	TCACAGGTCTAACATTAGAC	25	102455780	0.743256	1	25	100
MutuI Mock A	chr1	+	102479388	102479409	G2327.1	TCCTTCAGGAGAGCAGAAAATC	3	102479393	0.619117	1	3	9
MutuI Mock A	chr1	+	102539325	102539345	G2329.1	ACTTGGGTAAAGGGACTAGGC	31	102539327	0.701229	1	31	93
MutuI Mock A	chr1	+	102978174	102978191	G2330.1	CAAAGGGCATGCTTGTTC	480	102978185	0.596719	1	480	1920
MutuI Mock A	chr1	+	103042709	103042729	G2332.1	GAGCACTGTATCAGTATTTAT	20	103042712	0.824007	1	3	157
MutuI Mock A	chr1	+	103107053	103107070	G2333.1	GCCAGTCGATTCTAAGGC	9	103107064	0.596718	1	9	27
MutuI Mock A	chr1	+	103992533	103992551	G2343.1	TAGGTGCTAACACAGTCAT	3	103992533	0.90725	1	3	12
MutuI Mock A	chr1	+	104807414	104807434	G2352.1	ATAGAGAGGCAATGAAAGACG	34	104807429	0.999682	1	34	34
MutuI Mock A	chr1	+	105010279	105010299	G2356.1	GTTACTAGGATAACCATAGTA	20	105010279	0.850486	1	20	100
MutuI Mock A	chr1	+	105356665	105356686	G2359.1	CTTTAGACGATGTCAACTAGTT	25	105356665	0.950758	2	4	117
MutuI Mock A	chr1	+	105622983	105623002	G2362.1	AGAGGGCGTTTTACCCGGGG	3	105623002	0.665076	1	3	9
MutuI Mock A	chr1	+	105723853	105723874	G2366.1	ATCAGTCTTGTTGCAGTTGTTG	4	105723874	0.755135	2	7	33
MutuI Mock A	chr1	+	106589593	106589610	G2375.1	GGGGCTATGATACTCTGT	9	106589610	0.852134	1	9	45
MutuI Mock A	chr1	+	106914975	106914989	G2379.1	ACCATGATCCCGTAG	3	106914975	0.91556	1	3	6
MutuI Mock A	chr1	+	107287439	107287459	G2385.1	GCCGGAAATGTAGTCAAACTC	317	107287439	0.952894	1	317	951
MutuI Mock A	chr1	+	107415542	107415560	G2387.1	TCCTCAGTGGCGGAACGGG	3	107415554	0.952195	1	3	6
MutuI Mock A	chr1	+	107530753	107530772	G2389.1	ATTCCTCCACGTTCCAGAGG	156	107530772	0.828546	1	1	779
MutuI Mock A	chr1	+	107539803	107539822	G2390.1	TCTAAGCTGGAAACTTGCTT	19	107539822	0.798688	1	19	114
MutuI Mock A	chr1	+	107570822	107570852	G2392.1	CATGTCCAACTGCTGTTCACATGGAACCCTT	17	107570845	0.948884	1	2	88
MutuI Mock A	chr1	+	108066873	108066892	G2401.1	CCGTCTATCACTCTGAAATC	63	108066884	0.735359	2	82	285
MutuI Mock A	chr1	+	108085337	108085358	G2403.1	CCAGTGGTCGGGGCAAGGGCCA	4	108085337	0.853782	1	4	4
MutuI Mock A	chr1	+	108195358	108195375	G2406.1	ATATGGCATGTTGGGAGT	9	108195361	0.807527	1	9	45
MutuI Mock A	chr1	+	108386166	108386186	G2410.1	GACCTGCTGTGGACCAGAGCT	13	108386186	0.999699	1	13	39
MutuI Mock A	chr1	+	108410245	108410264	G2412.1	TTGGACTTTGTGAAATGACT	48	108410245	0.916758	1	23	311
MutuI Mock A	chr1	+	108597497	108597518	G2415.1	AGAGGTCTGCAGTCTGACTATT	11	108597511	0.715192	2	15	58
MutuI Mock A	chr1	+	109258845	109258864	G2428.1	CGCTGCGTGTCGGTGCTGCG	8	109258854	0.725205	1	8	32
MutuI Mock A	chr1	+	109283170	109283190	G2429.1	TCGAATCTCTCAGGCCCCACC	8	109283190	0.994745	1	1	31
MutuI Mock A	chr1	+	109292582	109292605	G2430.1	GCACTGGCTGTGAGAGAGGGAAAG	31	109292602	0.950209	1	31	62
MutuI Mock A	chr1	+	109486240	109486258	G2433.1	TGATAGGTCCGAGTCGGCC	10	109486248	0.812931	1	10	30
MutuI Mock A	chr1	+	109493604	109493619	G2434.1	CTCCTTTGGTCCACCA	6	109493611	0.593714	1	6	24
MutuI Mock A	chr1	+	109594149	109594169	G2438.1	TGATTCAGTGCCCACAATGTA	18	109594159	0.918337	1	18	90
MutuI Mock A	chr1	+	109598940	109598959	G2439.1	TTCACCACCTTCTCCACCCA	372	109598948	0.649911	2	267	1593
MutuI Mock A	chr1	+	110009065	110009087	G2449.1	TCACCAAATTCCCCACCAAAACT	34	110009072	0.711821	1	34	102
MutuI Mock A	chr1	+	110177690	110177708	G2455.1	CTGTCAGGCCAGCTTGAAG	15	110177708	0.81745	1	15	45
MutuI Mock A	chr1	+	110207232	110207253	G2456.1	TTGCCTTGGCCTGGAGCCCCTC	4	110207253	0.849494	1	1	23
MutuI Mock A	chr1	+	110340684	110340707	G2463.1	TCTCACCGGGCCAAATTAGCAATG	26	110340695	0.827038	1	26	104
MutuI Mock A	chr1	+	110341442	110341462	G2464.1	TAGCCGGGATCGTTACAACAG	25	110341455	0.632225	1	25	75
MutuI Mock A	chr1	+	110342896	110342916	G2465.1	TATCCCATATATGCACTTTTG	24	110342907	0.796485	1	24	192
MutuI Mock A	chr1	+	110409121	110409138	G2468.1	CCCTCCCTCGTTGGCTTC	5	110409138	0.861818	1	5	25
MutuI Mock A	chr1	+	110558033	110558054	G2472.1	CTGACACCAGTGCTGGCCCCTC	13	110558047	0.80504	1	13	39
MutuI Mock A	chr1	+	110873189	110873216	G2481.1	CCACCTCAAGGATAATCACTAAATTCTG	22	110873200	0.899866	1	22	132
MutuI Mock A	chr1	+	110887710	110887726	G2482.1	GAGTTTTCCAGTCTGAC	16	110887726	0.927527	1	16	80
MutuI Mock A	chr1	+	111454318	111454347	G2487.1	AATTCTTCCAGTTTCTTTATCCTAAAACTG	29	111454328	0.803081	1	29	348
MutuI Mock A	chr1	+	111456664	111456683	G2488.1	CTTCCATCCAACACATCCAG	18	111456683	0.999798	1	18	54
MutuI Mock A	chr1	+	111619797	111619818	G2491.1	TCCCGAGGCCCCTGCCGCCGCC	8	111619810	0.996013	1	8	8
MutuI Mock A	chr1	+	111704618	111704643	G2493.1	TAATTCCTGGAAACTATATTTTTTAG	23	111704626	0.916739	1	23	253
MutuI Mock A	chr1	+	111977654	111977676	G2495.1	TCCCATGGTCCTTGCGGATGCTC	14	111977666	0.754134	2	14	76
MutuI Mock A	chr1	+	112134365	112134384	G2498.1	TAGGCTATAATCAAACACTC	25	112134384	0.997615	1	25	100
MutuI Mock A	chr1	+	112147883	112147902	G2499.1	TTGGTCTCAGGTTCCAATCC	32	112147883	0.729059	1	1	223
MutuI Mock A	chr1	+	112322544	112322560	G2504.1	CTAATGAATGACTAAGT	5	112322548	0.763942	1	5	20
MutuI Mock A	chr1	+	112523493	112523521	G2508.1	CATTACACAAATAGACACTAATTTATTTG	4	112523504	0.985901	1	4	36
MutuI Mock A	chr1	+	112523932	112523964	G2509.1	ATAATGGCACTAATCCACACTCTTCCTTAGAGT	32	112523937	0.924731	1	32	288
MutuI Mock A	chr1	+	112620412	112620445	G2510.1	TCCATCTCCCTACACATGCACTACTTTTCTCCTG	119	112620427	0.951217	2	147	1185
MutuI Mock A	chr1	+	112671305	112671327	G2511.1	ATTCATTTACATTGTTTACACTT	66	112671316	0.77773	1	66	706
MutuI Mock A	chr1	+	112671538	112671574	G2512.1	TCCTTCATACTATCCATCCATACCACACTATCTTCTG	29	112671559	0.967944	1	29	348
MutuI Mock A	chr1	+	112880530	112880550	G2518.1	ATCTGGCTATTACCTCTCCCG	6	112880532	0.823593	1	6	36
MutuI Mock A	chr1	+	112901708	112901730	G2521.1	TTCAAGTCCTTTCATGTTCACCA	10	112901727	0.801939	1	10	80
MutuI Mock A	chr1	+	112973045	112973073	G2524.1	TATGCAATCTTTGTACTTTAAAATTAAAG	29	112973053	0.775529	1	29	319
MutuI Mock A	chr1	+	113007505	113007558	G2525.1	CACATTTTTCTTTAATTCTTTATCCCCTCATTCTCCACACCTTCACCACATAAG	20	113007520	0.843562	1	20	400
MutuI Mock A	chr1	+	113220120	113220139	G2527.1	ACTCAGTCATTCAATCGGTA	3	113220125	0.765675	1	3	15
MutuI Mock A	chr1	+	113736731	113736747	G2535.1	GCCAAACTCCGAATGCT	42	113736747	0.842861	1	23	84
MutuI Mock A	chr1	+	113918055	113918073	G2537.1	TGTCAGGAGTTCAAGTCTT	11	113918073	0.844926	1	11	66
MutuI Mock A	chr1	+	113951935	113951953	G2540.1	TTGACCAGGGCTTTTTTTT	105	113951953	0.784702	1	44	1006
MutuI Mock A	chr1	+	113958130	113958148	G2541.1	TCTCACTACTAAACTACCA	13	113958140	0.785904	1	13	52
MutuI Mock A	chr1	+	113977328	113977347	G2543.1	AAAAATAATCTCACTACATG	31	113977338	0.708854	1	31	124
MutuI Mock A	chr1	+	114084701	114084721	G2550.1	GTACTTGGTTCTGTACCAAGG	16	114084714	0.724494	1	16	96
MutuI Mock A	chr1	+	114169162	114169179	G2552.1	CCGAATGGGATAACCTAG	21	114169172	0.79227	1	21	42
MutuI Mock A	chr1	+	114232995	114233021	G2553.1	GCGAGGGGGAGAGAATCCCAGAAAACT	113	114233021	0.999313	1	100	113
MutuI Mock A	chr1	+	114536065	114536084	G2559.1	ACACATTCCTGGAGCACATG	18	114536077	0.826685	1	18	54
MutuI Mock A	chr1	+	114537328	114537351	G2560.1	TACCGTGGCATCTTCCCTGTGCTG	23	114537340	0.742352	1	23	161
MutuI Mock A	chr1	+	114538361	114538401	G2561.1	CAAACACTCCACCCTCCACCTTCCATTTTCCCCCACTACTG	9	114538374	0.944371	2	8	82
MutuI Mock A	chr1	+	115112604	115112621	G2569.1	TTGGGTGAGGGCTTGACC	18	115112604	0.828453	1	12	66
MutuI Mock A	chr1	+	115118761	115118777	G2570.1	TTGAAGACTGCCGGGGT	8	115118762	0.829198	1	4	20
MutuI Mock A	chr1	+	115608720	115608742	G2577.1	TAACTGCAAGAAGGGCGCTTATC	107	115608728	0.979213	2	113	265
MutuI Mock A	chr1	+	115678041	115678059	G2580.1	TGAACAGAGAAGTTAAGCC	56	115678041	0.999892	1	49	112
MutuI Mock A	chr1	+	115682574	115682593	G2581.1	GGTTCGACTTCTTCTCTGGG	4	115682582	0.706834	1	4	28
MutuI Mock A	chr1	+	115748811	115748826	G2584.1	ATGATGGTACCTAATG	10	115748815	0.733925	1	10	40
MutuI Mock A	chr1	+	116003237	116003267	G2588.1	CCCTCTTTATTCACTCTTCCCTCTTTTCCTG	19	116003265	0.832807	1	18	267
MutuI Mock A	chr1	+	116139746	116139762	G2590.1	CATTGTGATGGCCAGAA	20	116139752	0.589754	1	20	60
MutuI Mock A	chr1	+	116148058	116148075	G2591.1	CGTGGGTGTGTAAAGGCC	13	116148063	0.646603	1	13	39
MutuI Mock A	chr1	+	116387346	116387366	G2596.1	CTCCCCCTCCCACTACTCCTG	6	116387346	0.986533	1	6	24
MutuI Mock A	chr1	+	116399023	116399041	G2597.1	CAAACATTCCACTACCACT	183	116399029	0.692595	2	183	549
MutuI Mock A	chr1	+	116815704	116815724	G2608.1	TATTTTAAGGCTCTTGATAGA	3	116815709	0.692875	1	2	25
MutuI Mock A	chr1	+	117027270	117027291	G2611.1	ATAAATAACTATATCAGGTTCT	15	117027288	0.784459	1	15	105
MutuI Mock A	chr1	+	117094655	117094676	G2614.1	TCTTCTCTGTTTTGGCCATGTG	56	117094664	0.695507	1	48	551
MutuI Mock A	chr1	+	117535247	117535263	G2628.1	CCTGTCCGCTCTCCCCT	5	117535247	0.890203	1	5	20
MutuI Mock A	chr1	+	117944405	117944423	G2634.1	TATCTAAACTCACTTTATG	22	117944413	0.840599	1	22	154
MutuI Mock A	chr1	+	118404346	118404369	G2642.1	ACCCAGATGTTGGAATTAGTAGAC	8	118404356	0.715434	1	8	40
MutuI Mock A	chr1	+	118996308	118996331	G2647.1	GCACTGATGGAACTGTCTTACACA	5	118996322	0.69236	1	5	25
MutuI Mock A	chr1	+	119100137	119100161	G2653.1	GGGAAAGGAAATCAATAGATATTCA	16	119100160	0.711849	1	16	64
MutuI Mock A	chr1	+	119374262	119374279	G2657.1	CTCTCCTAGTCTCCATCA	20	119374279	0.964948	1	19	100
MutuI Mock A	chr1	+	119649902	119649916	G2660.1	AAGGGTCGTTTGAGA	4	119649916	0.76067	1	4	12
MutuI Mock A	chr1	+	119679276	119679297	G2661.1	AGTAGGGTGAGGGTGGCACAGA	51	119679276	0.968076	1	51	102
MutuI Mock A	chr1	+	120118410	120118431	G2670.1	GAATGAAAATAGATATAGATTT	27	120118429	0.73611	1	27	162
MutuI Mock A	chr1	+	120516533	120516554	G2674.1	CACCAGAGGTAGGTAGTCTGAT	60	120516554	0.884626	1	60	240
MutuI Mock A	chr1	+	120789164	120789187	G2676.1	GAAACTCTGGTGGAGGTCCGTAGC	14	120789187	0.986052	3	27	42
MutuI Mock A	chr1	+	120967340	120967360	G2681.1	TCTTTACTTCCTCTGACACTT	19	120967360	0.931192	1	19	171
MutuI Mock A	chr1	+	121052418	121052437	G2684.1	AGAGCTCTGCACGTCGCGTG	28	121052426	0.724555	1	28	73
MutuI Mock A	chr1	+	121591304	121591325	G2691.1	ACAATTATTGTAATTCACCATA	6	121591318	0.778491	1	6	42
MutuI Mock A	chr1	+	121606147	121606167	G2693.1	CCTTTTACACTACACACAATA	35	121606154	0.660816	1	35	175
MutuI Mock A	chr1	+	143839530	143839548	G2708.1	AGAGCTCTGCACGTCGCGT	16	143839538	0.745781	1	16	48
MutuI Mock A	chr1	+	144419291	144419307	G2712.1	GCATTCGGCTGTTAACC	45	144419291	0.776726	1	24	193
MutuI Mock A	chr1	+	144677499	144677521	G2715.1	TACCACTCACTTGCACCTTACTG	17	144677499	0.838543	2	28	90
MutuI Mock A	chr1	+	144717494	144717514	G2718.1	CCAGGCGGACAGCGCGTGCCC	20	144717510	0.500571	1	12	8
MutuI Mock A	chr1	+	145123581	145123619	G2725.1	CTTAAACCTACATTAACACTAATTTTATCTCCACATATG	37	145123595	0.809879	2	74	444
MutuI Mock A	chr1	+	145157157	145157179	G2726.1	GTTTCCGTAGTGTAGTGGTTATC	5	145157175	0.690283	1	1	47
MutuI Mock A	chr1	+	145168461	145168484	G2729.1	GGGTTCGATTCCCGGTCAGGGAAT	9	145168484	0.996476	1	4	45
MutuI Mock A	chr1	+	145675079	145675141	G2735.1	TCACTTCTATTATGCCAAACTCTCCAACATCTTTAAATACTCCTAATTCATATCAACTCCCAG	22	145675141	0.999159	1	22	440
MutuI Mock A	chr1	+	145677411	145677426	G2736.1	TAAGCACATAAACGGT	9	145677426	0.976299	1	9	18
MutuI Mock A	chr1	+	145710770	145710789	G2737.1	ATTTCACCACATTCCCATGA	4	145710775	0.670175	1	1	23
MutuI Mock A	chr1	+	145747723	145747738	G2738.1	GCTGACGTAGCACAAA	4	145747723	0.931084	1	4	4
MutuI Mock A	chr1	+	145839926	145839954	G2739.1	ACCTTCTATTTATATACTGTGAACATCCT	33	145839941	0.809063	1	33	363
MutuI Mock A	chr1	+	145841978	145842010	G2740.1	CTTCCATTTCTTCCTAATCACCACTCACTTTAA	11	145841988	0.705661	2	22	121
MutuI Mock A	chr1	+	146035692	146035763	G2747.1	TCCCTGGTGGTCTAGTGGTTAGGATTCGGCGCTCTCACCGCCGCGGCCCGGGTTCGATTCCCGGTCAGGGAA	2203	146035763	0.833222	3	7	24736
MutuI Mock A	chr1	+	146039446	146039476	G2750.1	GTCGTGGGTTCGAGCCCCACGTTGGGCGCTG	123	146039476	0.984497	2	37	577
MutuI Mock A	chr1	+	146160741	146160761	G2751.1	AGGGAACCAGCTACTAGATGG	5	146160761	0.923768	1	5	10
MutuI Mock A	chr1	+	146373443	146373465	G2753.1	CCCTGCCATAGCAAGCTCAGAAT	3	146373443	0.980936	1	3	9
MutuI Mock A	chr1	+	146376875	146376912	G2755.1	CACTCCGGATGTGCTGACCCCTGCGATTTCCCCAAATG	38	146376886	0.840162	1	38	304
MutuI Mock A	chr1	+	147212289	147212307	G2765.1	GCTATGTGCAGGTATCCCT	15	147212296	0.775401	1	15	75
MutuI Mock A	chr1	+	147641861	147641880	G2773.1	GCGGAGGCGGGGCGCTGCCT	51	147641861	0.89189	1	22	51
MutuI Mock A	chr1	+	147752561	147752583	G2777.1	GGGATTTAGCCTTGGCCAGGCTG	6	147752564	0.704225	1	6	30
MutuI Mock A	chr1	+	147768854	147768870	G2778.1	GTTTGAATCCAGCTAGC	3	147768858	0.62416	1	2	13
MutuI Mock A	chr1	+	147978264	147978282	G2782.1	TTTGTTGGGGGTCGAATCC	16	147978271	0.727945	1	16	96
MutuI Mock A	chr1	+	148014617	148014631	G2783.1	CCGACGATCAGGGTC	9	148014631	0.894318	1	7	10
MutuI Mock A	chr1	+	148255701	148255717	G2788.1	CTGAAAGTTCTGTTCTG	5	148255701	0.986743	1	5	30
MutuI Mock A	chr1	+	148329796	148329817	G2792.1	CTCGTCCTGCCAGGACCCTGCC	4	148329796	0.867026	1	4	12
MutuI Mock A	chr1	+	149222161	149222181	G2801.1	TGCAAAATGGTCTGGAAAGTC	24	149222166	0.822858	1	24	96
MutuI Mock A	chr1	+	149459502	149459526	G2802.1	CAGAGGAAACTCTGGTGGAGGTCCG	13	149459526	0.994349	1	11	39
MutuI Mock A	chr1	+	149459568	149459591	G2803.1	AGGGGCGAAAGACTAATTGAACCA	99	149459568	0.998762	1	2	79
MutuI Mock A	chr1	+	149710053	149710085	G2805.1	CACACTTATCCTCACCACCATCTATCCTATTTG	14	149710062	0.828414	1	14	140
MutuI Mock A	chr1	+	149748064	149748081	G2806.1	GAGCTCTGCACGTCGCGT	15	149748071	0.7336	1	15	45
MutuI Mock A	chr1	+	149851558	149851592	G2809.1	ACCTGTGAACTCAAAAGGCTCTTTTCAGAGCCACC	76	149851592	0.991546	1	1	607
MutuI Mock A	chr1	+	150221754	150221775	G2821.1	ATTAAGAAACCAAGGGCTTGAC	4	150221754	0.778195	1	3	13
MutuI Mock A	chr1	+	150236625	150236644	G2822.1	TGCTGGGGTCAGGCTCTTCA	20	150236628	0.848033	1	20	100
MutuI Mock A	chr1	+	150308293	150308342	G2823.1	TACAATCCCATTTCCTATTACCATTCTCTGCAATAAACTCAAATCACATG	35	150308321	0.927186	3	71	489
MutuI Mock A	chr1	+	150333011	150333035	G2824.1	ACTTCCTATTGGCAACACTATTCAG	36	150333022	0.912354	2	72	216
MutuI Mock A	chr1	+	150353150	150353175	G2826.1	CCCTTTATTCCCCTTATGTGCATATG	36	150353166	0.794723	1	36	360
MutuI Mock A	chr1	+	150355696	150355723	G2827.1	AAATAATTTATACACTACTTCAAAAATG	52	150355707	0.790717	1	52	392
MutuI Mock A	chr1	+	150476900	150476927	G2829.1	TAACCACTTGCACTTTACTCTCTTCCAG	150	150476907	0.85822	2	150	1260
MutuI Mock A	chr1	+	150927846	150927867	G2837.1	CGATGAGGAACTGGAGAAGATG	29	150927846	0.998902	1	29	58
MutuI Mock A	chr1	+	150930018	150930042	G2838.1	ACTACAATACCGGGACAGTAGCTCT	35	150930033	0.948513	1	35	140
MutuI Mock A	chr1	+	151255274	151255322	G2847.1	TATCAGTCATTTTGTTTATCTCACTTATACCTCACAACCACACCTTAAG	12	151255283	0.810688	1	12	204
MutuI Mock A	chr1	+	151288552	151288572	G2849.1	CTCCCCAATCGCTGCAGCTTC	6	151288564	0.837662	1	6	24
MutuI Mock A	chr1	+	151291451	151291477	G2850.1	TAATTTTATGCTCCTGCTGCAGAACCC	26	151291466	0.842644	1	26	208
MutuI Mock A	chr1	+	151305650	151305673	G2851.1	ACTCTCACCACACTACAACTACTT	18	151305662	0.974584	1	18	90
MutuI Mock A	chr1	+	151323454	151323469	G2852.1	CTGAGATCGCTGTAAT	5	151323463	0.687981	1	5	20
MutuI Mock A	chr1	+	151384944	151384960	G2855.1	GTTCGAATCTGTGTGCT	5	151384952	0.695234	1	5	30
MutuI Mock A	chr1	+	152323575	152323589	G2878.1	TAACGTGTGAGACCT	3	152323583	0.754314	1	3	9
MutuI Mock A	chr1	+	153045636	153045658	G2892.1	ATAATCTCCAAGATCTGTGATCT	10	153045657	0.82645	1	10	70
MutuI Mock A	chr1	+	153349992	153350009	G2896.1	CTAACAGACTGAGGGCTG	4	153350001	0.949764	1	4	8
MutuI Mock A	chr1	+	153632038	153632055	G2904.1	CATCCGATGTCTGTCTCC	3	153632038	0.982718	1	3	15
MutuI Mock A	chr1	+	153638019	153638046	G2905.1	TTTTTCATACCTTCCACCTCTCTAAAAG	14	153638032	0.866956	1	14	140
MutuI Mock A	chr1	+	153776170	153776189	G2908.1	GCTGGAGCTCCGAACTGACT	14	153776184	0.86122	1	14	42
MutuI Mock A	chr1	+	153967909	153967937	G2922.1	TTTACAACCCTGCCATGATCTCCCTCTTG	16	153967923	0.880129	1	16	144
MutuI Mock A	chr1	+	153992120	153992144	G2923.1	AAACCATCTCAATAAACACATTTTG	39	153992133	0.921782	1	39	234
MutuI Mock A	chr1	+	154038887	154038920	G2924.1	AAAACTAATAAAAACTCTGCACTTTATCTCTCCT	72	154038904	0.882366	1	72	719
MutuI Mock A	chr1	+	154192437	154192454	G2928.1	GTTTGCATCCAGGGGGTC	7	154192441	0.628175	1	7	28
MutuI Mock A	chr1	+	154254507	154254531	G2929.1	TACTTACCCTTCCCCAAAAATCACT	34	154254525	0.959963	1	34	204
MutuI Mock A	chr1	+	154259959	154259993	G2930.1	CATCCCATTTCCCACACCCACTACTCCGCTGACTG	17	154259983	0.881343	1	17	119
MutuI Mock A	chr1	+	154272553	154272577	G2931.1	CCTCCATTTCACGTCCGGCTTACCG	35	154272560	0.715124	1	35	210
MutuI Mock A	chr1	+	154474850	154474869	G2935.1	CTGAAAGGATGAACGGTCAC	4	154474869	0.993138	1	4	8
MutuI Mock A	chr1	+	154726512	154726530	G2940.1	GCTGAGAGTGTTCCTGAAA	4	154726530	0.943238	1	4	16
MutuI Mock A	chr1	+	154993833	154993852	G2949.1	GGCTGGCATCGCTCAGGTGG	21	154993833	0.98515	1	21	63
MutuI Mock A	chr1	+	155064489	155064516	G2953.1	ACCTTCCTAACCTCATTTATCTCACCTG	44	155064503	0.755654	1	44	396
MutuI Mock A	chr1	+	155195237	155195256	G2959.1	TATTGCACTCGTCCCGGCCT	164	155195245	0.706308	1	3	946
MutuI Mock A	chr1	+	155296225	155296239	G2965.1	TCGGTCCCTATCTGT	23	155296239	0.715898	1	1	136
MutuI Mock A	chr1	+	155330695	155330739	G2967.1	CTAATATTTAAAATAAACTTTCCTTCTTCCCTCCTATACCCACCT	6	155330707	0.92869	3	18	84
MutuI Mock A	chr1	+	155370237	155370258	G2968.1	TAGATCCTGAAACTACTTGCAT	6	155370249	0.831019	1	6	36
MutuI Mock A	chr1	+	155643442	155643465	G2972.1	CTCACCTGCAGAAGGCCCTAGCTT	4	155643465	0.773432	1	4	16
MutuI Mock A	chr1	+	155717118	155717138	G2975.1	AGAATGACCCGGTGAGTTACT	31	155717128	0.884433	1	31	120
MutuI Mock A	chr1	+	155717276	155717295	G2976.1	GATTCTCCCTGTCCCTGTCT	33	155717281	0.754445	1	33	222
MutuI Mock A	chr1	+	156095871	156095889	G2984.1	GCGGGTAACTGTACATGTC	23	156095879	0.721736	1	23	92
MutuI Mock A	chr1	+	156178490	156178516	G2987.1	TCTTACCACAAACTCTATCCATTCACG	24	156178493	0.823397	1	24	168
MutuI Mock A	chr1	+	156209396	156209418	G2989.1	GCGGAGGAGGGTGCTGAAGGAGG	33	156209418	0.955909	1	33	33
MutuI Mock A	chr1	+	156240015	156240039	G2991.1	TAAATAAACTTCCTTCACTACACTG	46	156240030	0.714767	1	13	339
MutuI Mock A	chr1	+	156318850	156318875	G2996.1	CAAGGCCAAGAACCTTACCTGGCTTT	166	156318850	0.93569	1	40	585
MutuI Mock A	chr1	+	156422613	156422633	G2999.1	TTATGGGAGGAGGATCGCCCT	21	156422633	0.975997	1	19	84
MutuI Mock A	chr1	+	156438007	156438028	G3002.1	GAGTGGAGGACGTGTGAGGAAT	26	156438028	0.98505	1	26	78
MutuI Mock A	chr1	+	156515836	156515854	G3005.1	AGCACTTTTGTCTGGAAAG	68	156515854	0.951838	1	68	340
MutuI Mock A	chr1	+	156732212	156732227	G3014.1	CGGGTTGTAAACTGCT	29	156732224	0.754374	1	6	131
MutuI Mock A	chr1	+	156837154	156837174	G3016.1	CTTCCCATCTGACCGTGCATC	12	156837164	0.812043	1	12	60
MutuI Mock A	chr1	+	156935964	156935983	G3022.1	GGAGTGGGGACGCAGAGGAT	13	156935983	0.99952	1	13	13
MutuI Mock A	chr1	+	157170062	157170085	G3027.1	ATCTATTGAAACTCAGCCCTTGAC	42	157170063	0.77477	1	35	210
MutuI Mock A	chr1	+	157208196	157208217	G3028.1	TCCTCAAACTGTGTTCATACAA	43	157208204	0.798848	1	43	258
MutuI Mock A	chr1	+	157250317	157250334	G3029.1	CTGGGGCCTGGAATTCTC	5	157250317	0.912263	1	2	22
MutuI Mock A	chr1	+	157544719	157544739	G3038.1	TGTCCTGTGGTTTAGTGGTAT	208	157544730	0.721801	1	208	1858
MutuI Mock A	chr1	+	158257033	158257054	G3053.1	TCTAGAGGGCCAGGACATCGTC	28	158257054	0.88423	1	28	84
MutuI Mock A	chr1	+	158393299	158393318	G3055.1	CTGATGATCTGAAAGTAGGT	21	158393299	0.974291	2	42	84
MutuI Mock A	chr1	+	158524218	158524239	G3058.1	AACAAAGGTTATCCTACACCTG	3	158524218	0.90568	1	3	12
MutuI Mock A	chr1	+	158732692	158732707	G3064.1	GCTGAGAACTGATAAC	5	158732692	0.992475	1	5	10
MutuI Mock A	chr1	+	158892704	158892724	G3067.1	TTGGGGTCCACATTGTGATTT	21	158892705	0.887891	1	21	168
MutuI Mock A	chr1	+	159045782	159045800	G3069.1	AACCATAACACTATCACTG	16	159045782	0.997871	1	16	48
MutuI Mock A	chr1	+	159057334	159057356	G3070.1	AAACTGAAGCTGTGGAATTGAGT	52	159057334	0.996073	2	104	208
MutuI Mock A	chr1	+	159596844	159596860	G3082.1	TGGCTAGTATGACCGAC	8	159596844	0.912979	1	8	24
MutuI Mock A	chr1	+	160084814	160084832	G3095.1	CGCCGTGCCCTCGAGAGGG	27	160084814	0.984513	1	27	27
MutuI Mock A	chr1	+	160120989	160121009	G3096.1	GCTGAAGAAGGAGGTGGCAAT	25	160120989	0.99992	1	25	50
MutuI Mock A	chr1	+	160202808	160202826	G3100.1	TTGAATCCTGCCAGCCGAG	19	160202808	0.730031	1	19	57
MutuI Mock A	chr1	+	160213777	160213824	G3101.1	CACATTCCTCCTACTTCCCTTTCCTCCACTCCCCCCATATCTTTAAAG	16	160213797	0.844704	1	16	240
MutuI Mock A	chr1	+	160240095	160240124	G3103.1	CCTCTTCTTCCTCCTCTTCCTCTTCCTCTG	15	160240123	0.888151	1	15	195
MutuI Mock A	chr1	+	160343674	160343687	G3109.1	CACGTCGTGTCGCT	3	160343687	0.896606	1	3	9
MutuI Mock A	chr1	+	160358175	160358207	G3110.1	CATCCTCATCTTCTCCCTCATCGTCACCTACTG	14	160358199	0.902786	1	14	140
MutuI Mock A	chr1	+	160399950	160399972	G3114.1	CAGACTGACTGGGGCGGTCGCTG	25	160399972	0.941208	1	11	75
MutuI Mock A	chr1	+	160954509	160954530	G3126.1	TTCTTACTTCCTAACCTTTCTG	37	160954509	0.851134	1	37	370
MutuI Mock A	chr1	+	161157617	161157640	G3131.1	ATTCCTATCACATATCCTACTACT	14	161157629	0.901191	2	28	98
MutuI Mock A	chr1	+	161161196	161161213	G3132.1	ATATCCGCCCGGTCCTCT	12	161161201	0.859927	1	12	48
MutuI Mock A	chr1	+	161165572	161165603	G3133.1	CTCCATTATTTTTTTTATTAAAAAATACCCTT	16	161165596	0.971784	1	16	240
MutuI Mock A	chr1	+	161193514	161193536	G3137.1	CCCAGAGGTTAAAGGCACTCCCC	6	161193525	0.677349	1	5	13
MutuI Mock A	chr1	+	161198633	161198651	G3138.1	TGGTACTGCAGCTGGGAGG	9	161198651	0.997375	1	9	27
MutuI Mock A	chr1	+	161309965	161309980	G3143.1	AACTGAACGGGGGGTT	6	161309967	0.998326	1	6	12
MutuI Mock A	chr1	+	161333693	161333712	G3145.1	CATCCGGCCTATGTTTAACA	58	161333702	0.668816	1	58	290
MutuI Mock A	chr1	+	161362451	161362491	G3146.1	CATCATCTTCCTACACATTATTACATTCACCCATCTTTCTG	3	161362485	0.831858	1	3	45
MutuI Mock A	chr1	+	161463742	161463763	G3156.1	GTCAGGATGGCCGAGCGGTCTA	19	161463763	0.649803	1	1	75
MutuI Mock A	chr1	+	161480566	161480596	G3160.1	GCATAGGTGGTTCAGTGGTAGAATTCTTGCC	95	161480596	0.935574	1	2	762
MutuI Mock A	chr1	+	161711619	161711641	G3170.1	AAGGGACGAGACCTCAGCCTTTT	1029	161711619	0.996043	1	4	1998
MutuI Mock A	chr1	+	162523288	162523312	G3185.1	TCTATACTTATTTCTTCCCTACCTG	32	162523308	0.904101	1	32	352
MutuI Mock A	chr1	+	162525379	162525401	G3186.1	TTTCATTCCCTAAATTAATACCT	37	162525386	0.790576	1	37	333
MutuI Mock A	chr1	+	162527469	162527491	G3187.1	TTTACACAAACTTTATTCTCCTG	15	162527489	0.794462	1	15	135
MutuI Mock A	chr1	+	162528565	162528593	G3188.1	CCATCTCCATTATTTCCTTTTGCACATTG	22	162528582	0.752256	1	22	264
MutuI Mock A	chr1	+	162528627	162528646	G3189.1	CAAAGTCACAGCACCTTATG	16	162528629	0.999824	1	16	48
MutuI Mock A	chr1	+	162597812	162597849	G3190.1	TACCAATCCAATGTGAAATCTCTCCTCTTATCTCCTAT	28	162597812	0.981437	2	56	336
MutuI Mock A	chr1	+	162902286	162902307	G3196.1	GAGGACTGAAGTGCTGAAAGGT	222	162902286	0.71376	1	1	887
MutuI Mock A	chr1	+	163096837	163096858	G3201.1	AACTTCTCAGAGTCTGATAACT	22	163096855	0.824634	1	22	132
MutuI Mock A	chr1	+	164414277	164414294	G3214.1	TCTTCTATGCTCATTATG	8	164414282	0.716527	1	8	64
MutuI Mock A	chr1	+	164642892	164642916	G3216.1	CTGGCGTCTGCTGTGATGGAGTTGA	35	164642916	0.911647	1	35	245
MutuI Mock A	chr1	+	164724430	164724462	G3218.1	CCACATATAAAAATACACTAACACTAACAATAG	26	164724448	0.924852	1	26	130
MutuI Mock A	chr1	+	165047609	165047630	G3225.1	CAAATGCAGAATAGCAAAGCCT	9	165047609	0.997072	1	9	18
MutuI Mock A	chr1	+	165141261	165141278	G3228.1	TGGCCAAGCCGGTGCGGC	10	165141278	0.715105	1	2	18
MutuI Mock A	chr1	+	165151758	165151777	G3229.1	GATTTGGCTAGTGGGCACCA	6	165151762	0.629485	1	5	25
MutuI Mock A	chr1	+	165700101	165700121	G3244.1	CCCAAACTCAGAATACCTGAG	41	165700101	0.801942	1	1	111
MutuI Mock A	chr1	+	165795988	165796008	G3247.1	CTGGCAACAGAAGCCTCTGCC	4	165796008	0.81786	1	4	8
MutuI Mock A	chr1	+	165811029	165811050	G3248.1	TAACTCCTTCATGCAATAAACT	18	165811041	0.810428	1	18	108
MutuI Mock A	chr1	+	165910545	165910566	G3252.1	CCTCTCACTCCTTCACACTAAT	31	165910558	0.788073	1	30	187
MutuI Mock A	chr1	+	165935563	165935584	G3253.1	GGATTGGAGGCTGCAAGTTGAC	10	165935584	0.86132	1	10	40
MutuI Mock A	chr1	+	166386410	166386430	G3265.1	ACTTTCAACAATGGAACTCTT	30	166386421	0.861271	1	11	180
MutuI Mock A	chr1	+	166418943	166418965	G3266.1	TGGTTCTTGCCTAAGTTTCCCTC	19	166418950	0.755116	1	19	171
MutuI Mock A	chr1	+	166847092	166847144	G3274.1	ACATACCCTCCCAAAGACTGTTTGCTCCTCTCCCCAACTTCCACCCCAAATTG	35	166847114	0.79507	1	35	420
MutuI Mock A	chr1	+	166850472	166850503	G3275.1	TTCTACAAACACCTTCTCTCCATTATTTTTCT	21	166850482	0.92081	1	21	294
MutuI Mock A	chr1	+	167104892	167104911	G3283.1	AATTCCACTACATTCCGTGT	16	167104900	0.802402	1	14	88
MutuI Mock A	chr1	+	167222608	167222669	G3288.1	ATTTATTTACTAATAACCAAAATGACTACCTCCACCAACTTCCACACACTTTCCCCTCCTCT	18	167222628	0.984729	1	18	324
MutuI Mock A	chr1	+	167641498	167641517	G3299.1	CACAGAAGGTCGGGAGTTTG	5	167641517	0.71716	1	4	15
MutuI Mock A	chr1	+	167658366	167658398	G3300.1	CATCTTACAATTCTCACTTTACAATTTTTCCTG	34	167658394	0.790767	1	34	476
MutuI Mock A	chr1	+	167739844	167739873	G3302.1	CAACTCCACAATCTTTTCCCACCCTTCAAG	30	167739873	0.924078	1	29	210
MutuI Mock A	chr1	+	167788143	167788162	G3303.1	ATTCTACATATGTACCCATT	42	167788153	0.765041	1	42	294
MutuI Mock A	chr1	+	167997013	167997031	G3307.1	ATCGGGCTGTAAATTCTGT	38	167997031	0.75534	1	38	228
MutuI Mock A	chr1	+	168012061	168012081	G3308.1	CATGGAGGTCAGTGAAGAAGT	30	168012081	0.994162	1	28	90
MutuI Mock A	chr1	+	168454444	168454465	G3314.1	CTCTGCTGGCACCTTGTGATAA	26	168454447	0.786805	1	19	163
MutuI Mock A	chr1	+	168702026	168702044	G3317.1	TGGTAGTCCATCCTGGAAT	3	168702040	0.817429	1	3	15
MutuI Mock A	chr1	+	168708378	168708399	G3319.1	CTGCACAATGAGTGCTATGTAC	9	168708393	0.703673	1	9	45
MutuI Mock A	chr1	+	168726742	168726761	G3320.1	AATTAGGTCATTGCCATGCT	7	168726754	0.758026	1	7	42
MutuI Mock A	chr1	+	169112653	169112675	G3325.1	ATACGGAGGTGGCAAGCATTGTT	4	169112675	0.784599	1	4	20
MutuI Mock A	chr1	+	169571456	169571479	G3333.1	GATAAAGCTAGAATTTTAACTTGT	101	169571471	0.689697	1	101	808
MutuI Mock A	chr1	+	170550019	170550040	G3343.1	TCATCATTGTTTTACAGGTAGA	4	170550032	0.692845	1	3	33
MutuI Mock A	chr1	+	170820357	170820377	G3348.1	TAAATCAGTTATAATTTATTT	3	170820365	0.773569	1	3	30
MutuI Mock A	chr1	+	171207510	171207531	G3357.1	CACTTGTAGTCCATGCCGTAGA	25	171207524	0.86461	1	25	125
MutuI Mock A	chr1	+	171341094	171341113	G3359.1	AATTCCCTTTTAATCAACTG	16	171341105	0.687869	1	16	112
MutuI Mock A	chr1	+	171431263	171431279	G3361.1	ACGTGTGACAGTGTGCT	15	171431279	0.88361	1	15	60
MutuI Mock A	chr1	+	171520468	171520505	G3363.1	TTCCACTAATTAACAAAAACATTTAAATATCACTACTG	27	171520497	0.867684	1	27	297
MutuI Mock A	chr1	+	171557375	171557396	G3364.1	CCACTTCCACCTTCAACCTCAG	5	171557380	0.772686	1	5	20
MutuI Mock A	chr1	+	171805944	171805965	G3369.1	TTGCTGGTACAGAGAGCTGCCA	18	171805949	0.694418	1	15	66
MutuI Mock A	chr1	+	172045111	172045131	G3375.1	GCATTGGGACTGGCTTGAGGA	7	172045131	0.827122	1	5	28
MutuI Mock A	chr1	+	172085394	172085417	G3376.1	TTAGTGGAATGCCTTGGGAAGTGA	36	172085408	0.785597	1	36	215
MutuI Mock A	chr1	+	172156376	172156398	G3377.1	GTACTAACAGACTGTGGACTTAC	73	172156386	0.857516	1	73	365
MutuI Mock A	chr1	+	172241586	172241609	G3378.1	GAGGGCAAACTTGCAGAACTAGGC	40	172241609	0.999477	1	40	80
MutuI Mock A	chr1	+	172589086	172589108	G3385.1	CTCAACCACCCTTACTACTTCCT	27	172589104	0.717271	1	27	162
MutuI Mock A	chr1	+	172610593	172610622	G3386.1	TTCCTATTTCTTGCACCTTCCCATATTTAT	82	172610605	0.855895	1	82	1148
MutuI Mock A	chr1	+	172611053	172611102	G3387.1	CTTACATTTTAAACATACACAATAAACACTAATCCTCCAAACTTTCACTG	75	172611087	0.744254	5	99	1018
MutuI Mock A	chr1	+	172700947	172700967	G3389.1	GCCTGTGTTCTATAAATTTGT	25	172700947	0.84475	1	1	249
MutuI Mock A	chr1	+	172948144	172948161	G3395.1	ATTAAAAACATAGCATTC	7	172948159	0.767941	1	7	28
MutuI Mock A	chr1	+	172994715	172994735	G3396.1	TTCACCTTTCCCTTTCTCTTG	5	172994732	0.742249	1	5	50
MutuI Mock A	chr1	+	173061567	173061586	G3398.1	AAACCATCCTTTAGACTTTC	12	173061583	0.738346	1	12	72
MutuI Mock A	chr1	+	173071559	173071582	G3399.1	CTCCCTTTTTGTTGTGTCTCTGCC	27	173071571	0.716405	2	28	296
MutuI Mock A	chr1	+	173257035	173257056	G3404.1	GAACTCATTGCCCATGTGGCTT	3	173257051	0.775957	1	3	18
MutuI Mock A	chr1	+	173577162	173577186	G3408.1	AACAGGCAGATTTGGCCCAAGAGTC	8	173577162	0.642143	1	8	24
MutuI Mock A	chr1	+	173714500	173714521	G3411.1	AGGATAAGGTCTATCTCTGGTC	20	173714521	0.8146	1	1	139
MutuI Mock A	chr1	+	173786339	173786367	G3413.1	TTACTACTTCTCTCAAATTGCACTTTCTG	67	173786357	0.871154	1	67	804
MutuI Mock A	chr1	+	173865968	173866023	G3417.1	AGTCAGTTAGAGCTAATTAAGACCTTCATGTTCAGTCAGCATTTGCTTATCATCAT	300	173866021	0.811551	1	1	5928
MutuI Mock A	chr1	+	173903468	173903492	G3421.1	CATTTTCCCCTTTATTTTAACACTG	13	173903468	0.829768	1	13	143
MutuI Mock A	chr1	+	174329301	174329318	G3428.1	TCTGAACAGACTGATGTT	52	174329305	0.892512	1	52	260
MutuI Mock A	chr1	+	174420340	174420364	G3429.1	CCTCTTTATTTTCACTACCTTTTAG	14	174420351	0.759343	1	13	169
MutuI Mock A	chr1	+	174635217	174635231	G3430.1	TACAGTCCAACGATT	54	174635230	0.668115	1	20	194
MutuI Mock A	chr1	+	175020875	175020910	G3433.1	CCACACTCTATTCTGCTCTGTACACATCTTATCCTG	33	175020896	0.810177	2	66	363
MutuI Mock A	chr1	+	175946655	175946678	G3450.1	GCTTCCTTGAATCACATCTATCAA	51	175946663	0.772302	1	51	357
MutuI Mock A	chr1	+	176564200	176564223	G3458.1	GGCTTCAGGTGCTGTTGCTGTTGC	19	176564215	0.735864	1	19	152
MutuI Mock A	chr1	+	177221534	177221554	G3470.1	ATCACTGGATCCCATCAGAAT	39	177221538	0.807567	2	50	89
MutuI Mock A	chr1	+	177489943	177489962	G3471.1	CTCGACATCTCCCTGTTCTT	15	177489962	0.837998	1	15	105
MutuI Mock A	chr1	+	177732695	177732711	G3476.1	CTTGAAATCGGTTTGTC	8	177732695	0.891864	1	8	48
MutuI Mock A	chr1	+	177769972	177769992	G3478.1	ATACCAACTCAACAACACCTG	40	177769972	0.987762	1	40	80
MutuI Mock A	chr1	+	177877853	177877876	G3481.1	GTTCAAATCCTGACTTTGCTACCA	4	177877863	0.699966	2	8	24
MutuI Mock A	chr1	+	178411662	178411682	G3491.1	CAACCTTCAGTGACACTTTTG	3	178411672	0.850284	1	3	18
MutuI Mock A	chr1	+	178560980	178561002	G3496.1	CTGGTTAGTACTTGGATGGGGGG	4	178560980	0.918795	1	4	24
MutuI Mock A	chr1	+	178578829	178578851	G3497.1	ACTCCACAAAATCACACTATCTG	36	178578845	0.748846	1	36	144
MutuI Mock A	chr1	+	178820476	178820509	G3502.1	TATTCCCTCTTTCTCATAGCCCCTCACTCTCAAG	23	178820480	0.699437	2	44	232
MutuI Mock A	chr1	+	178916631	178916655	G3503.1	AAAACCAACATGAAACACCAAATAG	37	178916639	0.999819	1	37	37
MutuI Mock A	chr1	+	178917007	178917031	G3504.1	AATTTTTTTAAACACTAAACTTCTG	15	178917016	0.740934	1	15	150
MutuI Mock A	chr1	+	178919344	178919364	G3505.1	TAACTATTGCACTACCTTCTG	36	178919352	0.764718	1	36	236
MutuI Mock A	chr1	+	179229952	179229965	G3514.1	TCCCGCGTTCGGCT	14	179229952	0.97431	1	9	42
MutuI Mock A	chr1	+	179313408	179313450	G3518.1	ATTTCAGAGACTTACTGGCACCCATTTCTTTTTACTTTTTAAT	32	179313413	0.930758	1	32	608
MutuI Mock A	chr1	+	180051237	180051257	G3530.1	GAATTTTACAGTCCTCCGCTC	3	180051243	0.660227	1	3	18
MutuI Mock A	chr1	+	181181198	181181217	G3553.1	GGTTTGATTCCCCTCCTGGA	3	181181201	0.656162	1	2	19
MutuI Mock A	chr1	+	181221109	181221131	G3554.1	GCAACAGGGAACAGCCCATTTTG	39	181221109	0.892085	1	39	117
MutuI Mock A	chr1	+	181317501	181317519	G3555.1	GCCCGCGGAAGTTTGAGGT	51	181317519	0.923486	1	6	153
MutuI Mock A	chr1	+	181377908	181377930	G3557.1	TTTGGATTTATTGAAGCCTAACA	11	181377908	0.816828	2	5	87
MutuI Mock A	chr1	+	181440599	181440616	G3560.1	GCTTTGTGGGTGACCAGA	12	181440603	0.593063	1	12	48
MutuI Mock A	chr1	+	181622314	181622335	G3564.1	GATGGAACCTCTTCTGATTATG	25	181622314	0.998054	1	25	175
MutuI Mock A	chr1	+	182212463	182212487	G3572.1	TAGTAGGTAGGGACAGTGGGAATCT	27	182212472	0.769104	1	3	111
MutuI Mock A	chr1	+	182411057	182411078	G3576.1	ATTGGCAATGTGGGATGAACCT	32	182411057	0.862387	2	30	154
MutuI Mock A	chr1	+	182426002	182426023	G3577.1	TGGCAAATAAGCCTTTGTGTTC	32	182426002	0.994198	1	32	224
MutuI Mock A	chr1	+	182592222	182592239	G3579.1	GGGGAGTTGATAAGCAGA	5	182592228	0.570304	1	5	10
MutuI Mock A	chr1	+	182640336	182640357	G3580.1	CAGGGGCTGGAGAGAACTTGTG	3	182640353	0.627415	1	3	9
MutuI Mock A	chr1	+	182743186	182743207	G3584.1	TGAACTTCAGTCCTGGCTTGGC	27	182743204	0.78646	1	19	170
MutuI Mock A	chr1	+	182852258	182852275	G3589.1	ATACTCCTGACACTACAG	12	182852266	0.7702	1	12	36
MutuI Mock A	chr1	+	182874125	182874169	G3590.1	TCTCCCCATTTTTCAAACAAGTGGGCCTACACTACCTAACCCCTG	6	182874152	0.961424	1	6	66
MutuI Mock A	chr1	+	182887716	182887737	G3592.1	TTTAATACAATAGAAAATAAAG	24	182887727	0.928835	1	24	120
MutuI Mock A	chr1	+	183143018	183143043	G3594.1	CTACCTTACCCACACTTTCCCTTCTG	28	183143035	0.743235	1	28	224
MutuI Mock A	chr1	+	183143217	183143234	G3595.1	TAGCATTGTGATGGCCAG	10	183143226	0.629753	1	10	36
MutuI Mock A	chr1	+	183528945	183528964	G3600.1	ACCACAATTTTCTACTACTG	156	183528956	0.601043	4	123	969
MutuI Mock A	chr1	+	183772131	183772151	G3603.1	ACTTATTCTCCAAGCCCACGA	4	183772151	0.926782	1	4	16
MutuI Mock A	chr1	+	184067228	184067256	G3611.1	TCCATTTCTTACCACTTACACTACAACTG	240	184067244	0.811956	4	272	1938
MutuI Mock A	chr1	+	184825020	184825037	G3627.1	ACCTGTTGGGACCTGACA	9	184825037	0.997053	2	18	18
MutuI Mock A	chr1	+	184832304	184832322	G3628.1	AAAGGCCGTCCCTTAACAG	9	184832322	0.785533	1	9	18
MutuI Mock A	chr1	+	185084542	185084565	G3633.1	GTTTTCAAGTCAGTTTTATTTTGA	18	185084561	0.719587	1	18	216
MutuI Mock A	chr1	+	185718657	185718675	G3641.1	CAAATTAATAACACTTTTG	27	185718675	0.733526	1	27	162
MutuI Mock A	chr1	+	185956741	185956762	G3648.1	GGGGTTGGAAGTTCCATCCTGC	14	185956746	0.808613	1	14	70
MutuI Mock A	chr1	+	186390784	186390813	G3654.1	TTCACATTAATATTCACATCCCACTTTCTG	5	186390794	0.799497	2	5	50
MutuI Mock A	chr1	+	186405915	186405931	G3655.1	AAGCAGAATTTGGTAAG	7	186405926	0.55431	1	7	21
MutuI Mock A	chr1	+	186621400	186621421	G3658.1	CTTGTGCTTGTGGGTTCCTGCC	8	186621408	0.744621	1	8	64
MutuI Mock A	chr1	+	187025283	187025303	G3663.1	TTGAGGATCGAAAACATATCT	23	187025291	0.963806	1	23	115
MutuI Mock A	chr1	+	187131722	187131739	G3664.1	AATCAAACTCAGAATACC	18	187131722	0.761354	1	2	52
MutuI Mock A	chr1	+	187254552	187254569	G3666.1	ACTGTCTGGGGCTCTGTC	12	187254559	0.776053	1	12	60
MutuI Mock A	chr1	+	187354085	187354108	G3668.1	CCATGAATGTTTATTGTAGCTTTA	43	187354091	0.686936	2	86	387
MutuI Mock A	chr1	+	187392354	187392370	G3669.1	TTTTTAGCTCAGTTGGC	4	187392354	0.738375	1	4	28
MutuI Mock A	chr1	+	187622047	187622065	G3671.1	CTAAATAGTCAAGCTGGCT	6	187622061	0.860029	1	6	24
MutuI Mock A	chr1	+	187928941	187928955	G3678.1	TGCGACCTTGGAATT	3	187928941	0.982516	1	3	12
MutuI Mock A	chr1	+	188073752	188073768	G3680.1	GTCCACCGTTAATTGGG	8	188073768	0.831096	1	8	32
MutuI Mock A	chr1	+	188348075	188348090	G3682.1	ATTTCGGTTCTATTAC	18	188348083	0.679355	1	18	126
MutuI Mock A	chr1	+	189081006	189081025	G3688.1	TTAATATTCATGTACCTGTA	19	189081017	0.761921	1	19	152
MutuI Mock A	chr1	+	190403890	190403909	G3701.1	TGGAAATAAATCCTTGGCTC	16	190403890	0.983195	1	16	80
MutuI Mock A	chr1	+	190949733	190949756	G3708.1	CACAGTTTAAACTCAATACTAATT	27	190949748	0.834832	1	27	189
MutuI Mock A	chr1	+	191360842	191360860	G3711.1	GTCCCTGGTATGTAGTACC	10	191360842	0.958814	1	10	50
MutuI Mock A	chr1	+	191719697	191719716	G3716.1	TTTTGAACTACAGAATGTCT	5	191719705	0.903731	2	10	30
MutuI Mock A	chr1	+	193125170	193125197	G3729.1	CTTAATAACGTGCACCTTTCTCATCCTG	33	193125180	0.939226	1	33	297
MutuI Mock A	chr1	+	193153556	193153574	G3730.1	TACGTGGGCTTTTACGTGT	30	193153565	0.668714	1	30	210
MutuI Mock A	chr1	+	194161748	194161766	G3738.1	TGGGTGCATGAGTCAGAAG	17	194161752	0.762199	1	17	51
MutuI Mock A	chr1	+	194988396	194988416	G3748.1	TGTGTGATGTTGGGGTAAGTC	42	194988396	0.791644	1	1	320
MutuI Mock A	chr1	+	195947890	195947913	G3758.1	GTCCGAATTCTGGCCCTGCATCCA	27	195947905	0.778305	2	53	109
MutuI Mock A	chr1	+	195991120	195991140	G3760.1	ACGGGAGACAGATATAGGCTG	335	195991120	0.967093	1	335	670
MutuI Mock A	chr1	+	196163428	196163442	G3761.1	TTTCTACGCAACGTT	39	196163431	0.601148	1	2	232
MutuI Mock A	chr1	+	196278558	196278576	G3762.1	TAAATACTCCTTGATGACA	8	196278570	0.690804	1	8	40
MutuI Mock A	chr1	+	196776439	196776459	G3767.1	CCAAATTCCCAATACCTGAGA	29	196776439	0.847142	1	29	87
MutuI Mock A	chr1	+	196789545	196789566	G3768.1	TTTATCTAATATATACACCCTT	4	196789564	0.901003	1	4	36
MutuI Mock A	chr1	+	197413330	197413348	G3775.1	AATTTCTCTGAGAGCACCA	61	197413330	0.631691	1	50	255
MutuI Mock A	chr1	+	197683951	197683966	G3780.1	GTTTTTGCGGCTGTTT	164	197683966	0.801637	1	163	1313
MutuI Mock A	chr1	+	197775979	197775995	G3781.1	CTGCTAAATAGCCCTGT	3	197775992	0.802859	1	3	12
MutuI Mock A	chr1	+	197945775	197945796	G3785.1	ATTTGAAAGCTCTTGGGCTCTG	3	197945779	0.799454	1	3	21
MutuI Mock A	chr1	+	198487668	198487687	G3791.1	TTGGCTATTCTTCAAGACCT	3	198487668	0.960088	2	6	18
MutuI Mock A	chr1	+	198696754	198696777	G3795.1	ACCCCTTACCTACTCACACCACTG	26	198696759	0.73411	2	26	104
MutuI Mock A	chr1	+	199348127	199348147	G3803.1	CACAGGGTGGTTGTGACAATA	8	199348127	0.977814	1	8	32
MutuI Mock A	chr1	+	199693520	199693538	G3806.1	AGGATGAAGGCCTTCGGGT	33	199693520	0.806899	1	5	127
MutuI Mock A	chr1	+	199696237	199696258	G3807.1	ATTTCTGGTGGTGATGGCGGTG	19	199696240	0.711718	1	19	133
MutuI Mock A	chr1	+	200139060	200139080	G3813.1	TCAGGTGTACTCTGATGTCCT	3	200139060	0.970703	1	3	21
MutuI Mock A	chr1	+	201014067	201014081	G3823.1	TGAGCGGCGGGTAGA	89	201014067	0.781703	1	5	132
MutuI Mock A	chr1	+	201151831	201151852	G3827.1	TGCACCGGATATCTTCAGAACT	5	201151841	0.662524	1	5	25
MutuI Mock A	chr1	+	201169594	201169609	G3829.1	TCTTGGTGGTGATAGC	5	201169597	0.673521	1	5	25
MutuI Mock A	chr1	+	201185025	201185043	G3830.1	GGTGTAATGCTCTGGATGC	15	201185043	0.966149	1	15	75
MutuI Mock A	chr1	+	201666884	201666900	G3839.1	CCACCATGTTCCGTGGT	5	201666884	0.848034	1	3	20
MutuI Mock A	chr1	+	201706042	201706064	G3840.1	TGGAGTTTGAAGGTTTGTGTCCT	8	201706057	0.72123	1	8	72
MutuI Mock A	chr1	+	202026685	202026703	G3850.1	ACAGATGCAAACTCTGAAT	7	202026699	0.687041	1	7	21
MutuI Mock A	chr1	+	202580695	202580733	G3861.1	TCACCTCTATACACTCTACATTTTCTCTGCACTTTCAAT	132	202580723	0.764301	4	166	1670
MutuI Mock A	chr1	+	202642381	202642398	G3863.1	ATTCCTGTCTTGGGCACC	5	202642398	0.902793	1	5	25
MutuI Mock A	chr1	+	202656664	202656679	G3866.1	TGTGGAGGGCCGAACC	13	202656679	0.813662	1	7	13
MutuI Mock A	chr1	+	202741080	202741098	G3868.1	TCAAAGACACGATATTAAC	3	202741080	0.998883	1	3	9
MutuI Mock A	chr1	+	202835848	202835865	G3869.1	GTAGCTGGTTCCTGCTGA	39	202835865	0.898275	1	20	179
MutuI Mock A	chr1	+	202909977	202909996	G3871.1	TTTCCTGTTGGGACCCTAAA	503	202909987	0.641781	1	34	2062
MutuI Mock A	chr1	+	202986726	202986746	G3873.1	CGAGCACAGCTTTTGGGATCC	3	202986746	0.971679	1	3	12
MutuI Mock A	chr1	+	203187648	203187664	G3883.1	CCTGATTACGTCCCTGT	20	203187649	0.740954	1	4	116
MutuI Mock A	chr1	+	203246890	203246914	G3884.1	TGGAACTGTACGTCACAAAGGGTGA	28	203246895	0.762844	1	24	112
MutuI Mock A	chr1	+	203305562	203305586	G3885.1	CACTTCCCACCCGAGACCTCTCACT	42	203305562	0.857498	1	42	168
MutuI Mock A	chr1	+	203307493	203307512	G3886.1	CCACCACATACCTCAACCTG	101	203307493	0.782465	3	77	226
MutuI Mock A	chr1	+	203308392	203308458	G3887.1	CCTTCTTTTCAAAAGCACAACTCTCCTCTAACCCTCCCCTCCCCCTTCCCTTCTGGTCGGGTCATAG	1748	203308446	0.792175	11	1480	21875
MutuI Mock A	chr1	+	203308682	203308711	G3888.1	TATTCTTGTAGGGCCGACACTAAATAAAAG	1147	203308686	0.562455	7	411	8698
MutuI Mock A	chr1	+	203309101	203309168	G3890.1	CTATTTACCAAACACTCTCCCTACCCATTCCTGCCAGCTCTGCCTCCTTTTCAACTCTCCACATTTTG	843	203309108	0.686608	21	984	8130
MutuI Mock A	chr1	+	203309188	203309211	G3891.1	CTTCCAGTCTTTATTGCTTTAAAG	61	203309201	0.717099	1	61	610
MutuI Mock A	chr1	+	203404943	203404964	G3894.1	CGTGGGATGGAGTAGGTCGGTA	144	203404943	0.947329	2	288	432
MutuI Mock A	chr1	+	203422486	203422506	G3895.1	TAACCTGGAGGTCCTCGCATC	19	203422491	0.894337	1	19	76
MutuI Mock A	chr1	+	203642748	203642768	G3903.1	GCAGATTTGAGGGAGTCTGAT	25	203642762	0.860149	1	19	113
MutuI Mock A	chr1	+	203799659	203799691	G3911.1	CTACCCCTAATCCATCATCTACTCCTTTCCCTG	14	203799669	0.893774	1	14	140
MutuI Mock A	chr1	+	203853818	203853843	G3914.1	ACACACCTCTACCAATCCATCTTCAG	50	203853841	0.750301	1	50	250
MutuI Mock A	chr1	+	203975825	203975844	G3917.1	TAGGAGGTTGGTCTAGAAGC	3	203975837	0.678603	1	3	12
MutuI Mock A	chr1	+	204067221	204067241	G3918.1	GCCATCTGGAAAAGCCCTTGC	11	204067241	0.821847	1	11	33
MutuI Mock A	chr1	+	204223274	204223293	G3923.1	CCAGCACTGCGTGGGGAAGC	11	204223274	0.966809	1	11	11
MutuI Mock A	chr1	+	204289089	204289108	G3924.1	TGTGAGAGTAAGTCCTTGCC	4	204289108	0.83226	1	3	21
MutuI Mock A	chr1	+	204506527	204506559	G3933.1	GCCCGGATAGCTCAGTCGGTAGAGCATCAGACT	317	204506553	0.958236	3	183	1367
MutuI Mock A	chr1	+	204506569	204506600	G3934.1	AGGGTCCAGGGTTCAAGTCCCTGTTCGGGCGT	30	204506600	0.994681	2	10	136
MutuI Mock A	chr1	+	204507070	204507100	G3935.1	AGTCTGATGCTCTACCGACTGAGCTATCCGG	5	204507070	0.822458	2	2	33
MutuI Mock A	chr1	+	204549218	204549251	G3936.1	TTAACCCATTCTCTCTCCACGTCTGATATCACTG	42	204549240	0.852867	3	44	460
MutuI Mock A	chr1	+	204550057	204550095	G3937.1	TTCTGTCACCCCAAAACACTCCCTTCTGCCCCTCTTCAG	102	204550084	0.836942	1	102	825
MutuI Mock A	chr1	+	204551931	204551965	G3938.1	TCTTGGACCACACATAAAATACACTAACACTAACA	43	204551955	0.917699	1	43	183
MutuI Mock A	chr1	+	204553929	204553951	G3939.1	CCTCCACACTGCCACTAACTTCT	32	204553938	0.954276	1	32	160
MutuI Mock A	chr1	+	204555034	204555058	G3940.1	CTAATATTTTTTGGTACTTTATCTG	16	204555045	0.74225	1	16	208
MutuI Mock A	chr1	+	204557027	204557060	G3941.1	TATACATACCTACCCTTTTCTACCTCATCATTTG	48	204557041	0.681951	3	78	594
MutuI Mock A	chr1	+	204705686	204705702	G3946.1	GGCTGACATCCTGGGGC	4	204705686	0.975486	1	4	8
MutuI Mock A	chr1	+	204828894	204828919	G3948.1	CCCCTCCGTCCACATTCCCATCCCTT	4	204828914	0.833996	1	4	24
MutuI Mock A	chr1	+	204921493	204921512	G3953.1	CACTCCACCTCACTCTCTTG	18	204921512	0.750354	1	18	90
MutuI Mock A	chr1	+	205002827	205002850	G3956.1	CTCCTCGGAAAGAAGACTCATCCC	16	205002835	0.935672	1	16	48
MutuI Mock A	chr1	+	205051523	205051544	G3957.1	TTGGGAGAAGTGGCACCTGGGC	11	205051526	0.810867	1	11	33
MutuI Mock A	chr1	+	205288444	205288461	G3960.1	TTCCACCACTTCCTGTGG	85	205288458	0.724518	1	84	386
MutuI Mock A	chr1	+	205481501	205481522	G3965.1	GGGTGTGTAGGGGAATCAGGAA	28	205481522	0.999804	1	28	84
MutuI Mock A	chr1	+	205626237	205626260	G3970.1	CACCACCTCCCTTATTCAGGACCG	21	205626248	0.608392	1	21	84
MutuI Mock A	chr1	+	205703519	205703539	G3973.1	AGTTCTACAAGGCTGACAATC	26	205703531	0.955905	1	26	104
MutuI Mock A	chr1	+	205717197	205717219	G3975.1	AGAGCATGGTTAATGGGACCTGA	3	205717219	0.796554	2	5	10
MutuI Mock A	chr1	+	206567685	206567707	G3994.1	GGTAGGGCTCATGACTGGGGTGT	142	206567707	0.768918	1	1	743
MutuI Mock A	chr1	+	206633957	206633974	G3998.1	CTACATAAGTACTGAGAA	7	206633974	0.958491	1	7	21
MutuI Mock A	chr1	+	206651154	206651198	G4000.1	TCACACTAAATGCTGCTCATAACCCATCCTCCTCTTCTTTATTCA	67	206651179	0.797307	4	76	996
MutuI Mock A	chr1	+	206730055	206730077	G4004.1	CCACAACTCTTTGACCACTCCTT	7	206730068	0.750707	1	7	42
MutuI Mock A	chr1	+	206793476	206793496	G4010.1	CGAATGCCTCCGATTCCCCCA	5	206793490	0.707166	1	5	15
MutuI Mock A	chr1	+	206819725	206819747	G4011.1	TTTTTCCTGGGCTATGTAGAGAC	19	206819733	0.733048	2	38	133
MutuI Mock A	chr1	+	206835823	206835841	G4013.1	TTTTACGCACTTTTCTCTG	15	206835837	0.684413	1	15	135
MutuI Mock A	chr1	+	206843529	206843547	G4014.1	CTTCTGTACTACCTGCTCC	15	206843533	0.694221	1	15	90
MutuI Mock A	chr1	+	206933011	206933026	G4016.1	TCCCATCGGCTTGATC	3	206933026	0.872462	1	3	12
MutuI Mock A	chr1	+	207020605	207020626	G4017.1	CGGAATTTGAGGGGAGAGGTGT	31	207020626	0.891905	1	30	124
MutuI Mock A	chr1	+	207056365	207056387	G4018.1	GATTTGGGGATCTAGGATGCACC	23	207056387	0.996437	1	23	115
MutuI Mock A	chr1	+	207119210	207119232	G4020.1	CAGGAGCTGGCTCTGCTGTGGCC	31	207119210	0.872983	1	1	154
MutuI Mock A	chr1	+	207248090	207248112	G4024.1	AAGCCATTGTATAACAGATTTGT	33	207248102	0.826244	1	33	231
MutuI Mock A	chr1	+	207322443	207322467	G4026.1	TTTTCCCGAGGATACTGTAATAACG	17	207322452	0.879107	2	34	102
MutuI Mock A	chr1	+	207757163	207757181	G4034.1	AATCATACATGGCTACCTG	22	207757172	0.789092	1	22	88
MutuI Mock A	chr1	+	207800628	207800649	G4035.1	GCAAAAAGCCTGATCAAGGGGC	30	207800629	0.958763	1	30	30
MutuI Mock A	chr1	+	207898996	207899012	G4038.1	AAGATGATGTATAGGGT	3	207898996	0.950009	1	3	12
MutuI Mock A	chr1	+	208095410	208095430	G4042.1	TCCGTAGAACTAAAGTCAAGC	14	208095430	0.993696	1	14	42
MutuI Mock A	chr1	+	208101938	208101956	G4043.1	CTGGCTGGTGGGTCAGCCT	12	208101946	0.747253	1	12	48
MutuI Mock A	chr1	+	208469073	208469093	G4052.1	TACTAATAGGCTTATGATTTA	3	208469084	0.648464	2	6	21
MutuI Mock A	chr1	+	208885047	208885065	G4056.1	CCTTGTCGTCATGCCCACC	12	208885047	0.812604	1	12	48
MutuI Mock A	chr1	+	209172879	209172901	G4059.1	CCTCTCCCACTTGCACCTTATCT	28	209172890	0.834981	1	28	196
MutuI Mock A	chr1	+	209268344	209268360	G4062.1	AATTGGATGGTACATAC	5	209268351	0.722024	1	5	20
MutuI Mock A	chr1	+	209415314	209415328	G4064.1	ACGATGCTCCCGTGG	3	209415314	0.912961	1	3	6
MutuI Mock A	chr1	+	209551341	209551360	G4068.1	TTAGAGAGACTGCCTGTGAG	64	209551341	0.814931	1	1	259
MutuI Mock A	chr1	+	209809030	209809052	G4074.1	TCTATTCTGACCTGTTCTGCACT	4	209809052	0.974665	1	3	35
MutuI Mock A	chr1	+	210112575	210112597	G4079.1	ACTGACAGTGAGGGACGGAAGTT	191	210112592	0.873985	1	122	505
MutuI Mock A	chr1	+	210251665	210251688	G4080.1	CGGGCTCGGAGGAGCCGCGCTGTC	8	210251680	0.869798	1	8	16
MutuI Mock A	chr1	+	210565896	210565913	G4086.1	GTGGGTGTAGCTCAGGGG	23	210565896	0.916992	2	23	69
MutuI Mock A	chr1	+	211374369	211374390	G4092.1	ACCATGCACCTTACAATTTCTG	100	211374369	0.997898	1	100	600
MutuI Mock A	chr1	+	211379741	211379776	G4093.1	CTCCACTCTTAACCACTACACAGACTGCCTCATATG	22	211379752	0.839227	1	22	176
MutuI Mock A	chr1	+	211513341	211513359	G4096.1	GAGCATGAATGTACGCTAG	60	211513341	0.98316	1	60	180
MutuI Mock A	chr1	+	211514890	211514913	G4097.1	GCCCAGGTGGTTAAGTTGGTAGAT	10	211514913	0.953543	1	10	60
MutuI Mock A	chr1	+	211531822	211531841	G4100.1	TGAGAGGAACCATGGATTCG	83	211531822	0.999934	1	57	249
MutuI Mock A	chr1	+	211539441	211539462	G4101.1	CCTTCTGAACCCAGCTTGCGTG	6	211539456	0.780696	1	6	30
MutuI Mock A	chr1	+	211580077	211580096	G4102.1	CTGAAGATCCCCGTCTGACT	11	211580077	0.986253	1	11	44
MutuI Mock A	chr1	+	211772634	211772655	G4107.1	CATTATATGATGCCTGAGGCTT	21	211772647	0.935417	2	42	126
MutuI Mock A	chr1	+	211817424	211817445	G4108.1	TAGCCGGGCATGTGGCCGGCGC	18	211817445	0.927553	1	18	36
MutuI Mock A	chr1	+	211820369	211820393	G4109.1	AAAATTACAATGGAGAAGACAAAAA	76	211820369	0.77369	1	76	152
MutuI Mock A	chr1	+	212038705	212038728	G4113.1	TTATTCTCCACATTGCTGCTAATG	12	212038719	0.838599	3	23	97
MutuI Mock A	chr1	+	212047168	212047185	G4114.1	AATGCCGTCTTTGACCTG	8	212047185	0.952284	1	8	40
MutuI Mock A	chr1	+	212072109	212072139	G4115.1	TTCAATGGACACCAGAACTCTACCTTTTATG	32	212072139	0.885832	1	32	288
MutuI Mock A	chr1	+	212361268	212361299	G4119.1	CCCTAACCCCTCCCTCAATAAATACATTACTG	33	212361290	0.85152	1	33	231
MutuI Mock A	chr1	+	212386229	212386247	G4120.1	GGTGGACAGGGCCCAAGTC	3	212386231	0.983584	1	3	3
MutuI Mock A	chr1	+	212895390	212895420	G4129.1	AATAAACACACTTACTTGAAAATTACCATAT	34	212895398	0.874563	1	34	272
MutuI Mock A	chr1	+	212895803	212895826	G4130.1	ACATGACACTACTCACCCACAAAG	18	212895803	0.991618	1	18	36
MutuI Mock A	chr1	+	213765430	213765447	G4142.1	TTAGGGCATTGCCAGCTC	16	213765440	0.746119	1	16	64
MutuI Mock A	chr1	+	213895915	213895935	G4144.1	TCCATATTCCACATCTCCACC	9	213895922	0.699087	1	9	45
MutuI Mock A	chr1	+	214265040	214265059	G4153.1	TAGTGGCTGGGGGGGGAACC	25	214265040	0.830858	1	19	50
MutuI Mock A	chr1	+	214664111	214664158	G4159.1	TTTTACACTAAAAAAATGCAAAACACATTTTATTCTTCTAATTAACAG	18	214664128	0.997491	2	36	270
MutuI Mock A	chr1	+	215157753	215157774	G4170.1	AGTCTACTCTACCGCTTATAGT	12	215157774	0.860544	1	3	75
MutuI Mock A	chr1	+	215289034	215289054	G4172.1	CATTGATCGAGTTGTTCTGAG	24	215289034	0.773631	2	48	144
MutuI Mock A	chr1	+	215650637	215650656	G4174.1	ACTGACGATCCCGTTGGGCT	14	215650637	0.975633	2	28	42
MutuI Mock A	chr1	+	215651876	215651901	G4175.1	TTCCGGATTCCTTTGTGAAAGTAAAT	3684	215651887	0.651581	1	3664	22262
MutuI Mock A	chr1	+	216429046	216429062	G4184.1	TCCTTCAGTTGGCTGAC	5	216429062	0.969064	1	5	25
MutuI Mock A	chr1	+	217879138	217879160	G4202.1	GAAATAGTAGGTTCTCTCTGAAA	29	217879160	0.861186	2	58	145
MutuI Mock A	chr1	+	217928471	217928488	G4203.1	TTCCACTGTCCGATGCTC	3	217928484	0.816818	1	3	15
MutuI Mock A	chr1	+	218324571	218324596	G4209.1	TCGGCCACTGCCATCACTAACTCATG	30	218324588	0.823624	1	30	150
MutuI Mock A	chr1	+	218410134	218410154	G4212.1	TTTGGATCTTCCAATTGGAAT	26	218410136	0.781914	1	26	208
MutuI Mock A	chr1	+	218478966	218478986	G4213.1	ATTTCTACAGTTCGAAGTATC	8	218478978	0.82925	1	8	56
MutuI Mock A	chr1	+	218875114	218875136	G4217.1	TGCACAGGAGCTGGGTTAGAATT	21	218875136	0.823597	1	21	105
MutuI Mock A	chr1	+	219155834	219155853	G4224.1	CCCGAGTTTTGGTGATTTGA	43	219155842	0.671171	1	41	303
MutuI Mock A	chr1	+	219220241	219220261	G4226.1	TGGCGAGTAATGTACTCAACC	7	219220261	0.965193	1	7	28
MutuI Mock A	chr1	+	220700943	220700961	G4245.1	GTTGACAAGGCTCTGAACA	28	220700952	0.652498	1	1	111
MutuI Mock A	chr1	+	220965389	220965408	G4250.1	AATCCCTGATTCCGGCTGGG	22	220965396	0.663715	2	44	66
MutuI Mock A	chr1	+	221809108	221809124	G4260.1	CCAGCAGTAGGGGGTCT	4	221809121	0.710571	1	4	8
MutuI Mock A	chr1	+	221936030	221936049	G4263.1	AAGCCCAAGTGATGGTACCT	14	221936042	0.662666	1	14	42
MutuI Mock A	chr1	+	222450350	222450372	G4270.1	TGGATGGGGGAACCCACACGGTA	42	222450371	0.999983	1	42	84
MutuI Mock A	chr1	+	222463776	222463795	G4271.1	TGGTGTTGAGAAGACAACAG	13	222463795	0.860607	1	13	39
MutuI Mock A	chr1	+	222736245	222736265	G4282.1	TCAAGCTATTGATCGAAGCCT	32	222736245	0.977182	1	16	144
MutuI Mock A	chr1	+	222795650	222795671	G4283.1	TGAGTAGACATTGGGATGAACA	3	222795671	0.990541	1	3	12
MutuI Mock A	chr1	+	223181711	223181729	G4291.1	GGTGAACCAGCCGGGAATC	10	223181722	0.829891	1	1	13
MutuI Mock A	chr1	+	223469076	223469098	G4300.1	AAAAGAAGTGGGGAGGTGAAGAC	28	223469097	0.998999	1	28	28
MutuI Mock A	chr1	+	224758557	224758577	G4319.1	ATGCAGGAGAAGGAACTCGGC	39	224758558	0.99994	1	20	39
MutuI Mock A	chr1	+	225777911	225777934	G4331.1	CTTCTCTTTACTTTTCCACTCTAG	28	225777922	0.730723	1	28	308
MutuI Mock A	chr1	+	225789925	225789949	G4332.1	CCTTATTTCCACATTTAAACTACCT	279	225789940	0.588149	8	259	2531
MutuI Mock A	chr1	+	225836824	225836842	G4334.1	GTTTGAGTCCTGCCAGCCG	5	225836827	0.638223	1	5	20
MutuI Mock A	chr1	+	225908568	225908590	G4337.1	GTCTGAAAATGGGGGGCCCACCT	24	225908590	0.999965	1	22	72
MutuI Mock A	chr1	+	225937257	225937277	G4338.1	CTCACGTAAGTGCTTAGGATG	33	225937257	0.978564	1	33	165
MutuI Mock A	chr1	+	226152344	226152359	G4343.1	CCTCGTCGTCATCGCT	7	226152348	0.702593	1	6	29
MutuI Mock A	chr1	+	226730301	226730319	G4364.1	CAACCATCTTAGAACTGGT	38	226730301	0.836674	1	1	189
MutuI Mock A	chr1	+	226764675	226764693	G4365.1	CCCCTTTGGTGTTTCGATT	6	226764684	0.693249	1	6	48
MutuI Mock A	chr1	+	226802662	226802680	G4367.1	AGACTGTGAGAAAAGGCTT	21	226802676	0.830699	1	21	63
MutuI Mock A	chr1	+	226987286	226987313	G4371.1	TTCTCACCTTTGACAGCTGAATGTTCCT	36	226987298	0.840429	1	36	360
MutuI Mock A	chr1	+	227299977	227299999	G4372.1	CAGAGTCCTACAGTTCAGCAATC	10	227299992	0.774661	1	10	40
MutuI Mock A	chr1	+	227439196	227439217	G4374.1	CAAGGGTTTGAGACCAGTCGCT	28	227439217	0.943743	1	27	112
MutuI Mock A	chr1	+	227464419	227464441	G4376.1	TAGCAGGCTGAGCTCTCGTGTGT	48	227464441	0.804382	1	34	273
MutuI Mock A	chr1	+	227656870	227656903	G4379.1	CCACAATAATTAACCTATACCACCTTACCCAAAG	47	227656879	0.777138	1	47	282
MutuI Mock A	chr1	+	227659914	227659935	G4380.1	TATTCACTCTGCACTACAATAG	58	227659924	0.753326	1	43	284
MutuI Mock A	chr1	+	227735452	227735474	G4384.1	CGGCCGAGGCGCCGCGGTCGGCT	4	227735474	0.864708	1	3	4
MutuI Mock A	chr1	+	227753282	227753298	G4385.1	TGGATACTAATAGGCCT	15	227753282	0.803505	1	2	73
MutuI Mock A	chr1	+	227771997	227772016	G4388.1	CAGAGACCGAGTGCTTGACC	20	227771997	0.995501	1	1	59
MutuI Mock A	chr1	+	227791364	227791393	G4389.1	ACCCTACCAATAACCCTGACACTAACCCTG	38	227791380	0.924036	1	37	152
MutuI Mock A	chr1	+	227866380	227866395	G4390.1	GTCCTTAAAACCGGCT	8	227866385	0.613805	1	8	24
MutuI Mock A	chr1	+	227900610	227900627	G4391.1	TCCACGACATTCCCGTGT	11	227900627	0.742578	1	1	51
MutuI Mock A	chr1	+	228045499	228045521	G4395.1	GCTGACTAGGGAGGGGACGACCT	68	228045499	0.913023	1	68	136
MutuI Mock A	chr1	+	228098019	228098049	G4398.1	ACCCCCCTCCCTCTCACTCCTCTTGCCCTCT	9	228098041	0.776081	1	9	72
MutuI Mock A	chr1	+	228154806	228154826	G4400.1	ACTTCCTCTCTGACACTACAG	14	228154817	0.791399	1	14	70
MutuI Mock A	chr1	+	228455411	228455429	G4415.1	CCGATAAAGAACCAGATCT	14	228455423	0.822385	1	14	28
MutuI Mock A	chr1	+	228487441	228487467	G4416.1	CCCTCCCCAGCCGCTCCTGCGCCCTTG	14	228487459	0.838775	1	14	56
MutuI Mock A	chr1	+	228549175	228549198	G4417.1	CTGAAATTGCCCAAGAGTCCTTAT	4	228549181	0.803674	1	4	24
MutuI Mock A	chr1	+	228687670	228687691	G4425.1	ACTTCATTGAGACACATTACCT	3	228687679	0.821782	1	3	18
MutuI Mock A	chr1	+	228789905	228789924	G4426.1	TGGACGATGTCCTTGGCAAG	8	228789924	0.899738	1	8	32
MutuI Mock A	chr1	+	228798937	228798955	G4427.1	ATTCTCGGTTGATGCACCA	11	228798945	0.691415	1	11	55
MutuI Mock A	chr1	+	228872319	228872338	G4431.1	TTCGAGTCTTGCCTTGGGCA	3	228872328	0.692676	1	3	18
MutuI Mock A	chr1	+	229252903	229252918	G4438.1	TAATCGCATCAGGTCT	38	229252906	0.788519	1	34	152
MutuI Mock A	chr1	+	229360576	229360596	G4443.1	AGGTCCGGGGCTGAAGGCTAT	6	229360587	0.957709	1	6	16
MutuI Mock A	chr1	+	229479187	229479206	G4446.1	ATTCAAGTCCTGCAGCTGGC	4	229479206	0.99435	1	4	16
MutuI Mock A	chr1	+	229520875	229520892	G4448.1	TTCGTGGCATCCTGGGGC	60	229520875	0.821997	1	12	240
MutuI Mock A	chr1	+	229669167	229669203	G4455.1	TATACACGAGCTCTCTGGGGATGGCACCTCTCACTCT	19	229669188	0.969206	1	19	171
MutuI Mock A	chr1	+	229693894	229693915	G4456.1	TGATTAAAGGCATCAGGGGCGT	70	229693915	0.997862	1	39	280
MutuI Mock A	chr1	+	230006005	230006023	G4464.1	CCTTAACTTCCTACGTCCT	13	230006012	0.715174	1	13	78
MutuI Mock A	chr1	+	230395083	230395108	G4473.1	TCCTCCCCATCCCCAAGCTCCTCTCC	15	230395083	0.929189	1	15	75
MutuI Mock A	chr1	+	231022546	231022568	G4485.1	TCTGCCGGTCGACCAATCTGCCT	38	231022560	0.849192	1	38	190
MutuI Mock A	chr1	+	231241888	231241909	G4490.1	ATATTCCTGGGAGTAGAGCACT	26	231241896	0.737032	2	52	104
MutuI Mock A	chr1	+	231399913	231399936	G4494.1	AGTTTAGTTTTAGAACATCACTTG	23	231399916	0.745959	1	23	207
MutuI Mock A	chr1	+	231567992	231568014	G4498.1	GAGCTGTGTTGAGATAGAACTTT	18	231567996	0.729191	1	13	131
MutuI Mock A	chr1	+	231633365	231633381	G4500.1	ACTCTAGGGTGACTGTC	14	231633381	0.879702	1	14	56
MutuI Mock A	chr1	+	233236839	233236858	G4531.1	ACGTACCCGTGGGGTTTCCG	52	233236858	0.900645	1	14	132
MutuI Mock A	chr1	+	233743709	233743731	G4541.1	TTTGACCCATGAGCTTCTTTTGA	3	233743709	0.850842	1	3	27
MutuI Mock A	chr1	+	233992754	233992774	G4547.1	CAAGAGTTCATCTCGATGGGG	4	233992774	0.979501	1	4	16
MutuI Mock A	chr1	+	234454241	234454257	G4557.1	AGCTGCAGTGAATAGGC	9	234454241	0.978144	1	9	18
MutuI Mock A	chr1	+	234704186	234704207	G4562.1	TGGTCCCAAGACTGAAACTCAG	11	234704186	0.888698	1	11	33
MutuI Mock A	chr1	+	234733352	234733371	G4563.1	GTTCAAGTCCTGTCTTAGCC	13	234733361	0.730392	2	14	77
MutuI Mock A	chr1	+	234928147	234928169	G4568.1	CTAGGACTGCTGGTGACAAACCC	253	234928157	0.678011	1	253	718
MutuI Mock A	chr1	+	235675460	235675471	G4581.1	GATCGGTCGGTC	6	235675471	0.803706	1	4	14
MutuI Mock A	chr1	+	236129917	236129933	G4588.1	ACAACGAGTTGCAAAGC	15	236129933	0.695114	1	15	15
MutuI Mock A	chr1	+	236150252	236150278	G4591.1	TGCCTGTGTTTGTGTGTGTCTGTGCCT	21	236150266	0.784779	1	21	252
MutuI Mock A	chr1	+	236592374	236592393	G4599.1	TTTGATTCCGATACTCGCCC	14	236592375	0.697908	1	13	85
MutuI Mock A	chr1	+	236884314	236884333	G4604.1	TAAAAGGCTTTGGAAAGTGC	32	236884323	0.635283	1	32	128
MutuI Mock A	chr1	+	237096805	237096822	G4608.1	TAGTTGGTAGAGAGCAAC	8	237096805	0.819612	1	8	24
MutuI Mock A	chr1	+	237537826	237537843	G4615.1	GATATATGGAAGAACACT	20	237537843	0.999719	1	10	60
MutuI Mock A	chr1	+	237603038	237603087	G4616.1	ATGTGATTTCTGCCCAGTGCTCTGAATGTCAAAGTGAAGAAATTCAATGA	998	237603087	0.987998	5	143	7344
MutuI Mock A	chr1	+	237603148	237603183	G4617.1	CTAATTAGTGACGTTCATGAATGGATGAACGAGATT	5986	237603160	0.999543	3	3	12110
MutuI Mock A	chr1	+	237603229	237603285	G4618.1	CGGGCTTGGTGGAATCCGCGGGGAAAGAAGACCCTGTTGAGCTTGACTCTAGTCTGG	1103	237603239	0.996224	5	22	7577
MutuI Mock A	chr1	+	237813633	237813650	G4622.1	CACCTGGTTGATTTTGCC	23	237813650	0.688965	1	9	152
MutuI Mock A	chr1	+	238284510	238284528	G4630.1	GTTCTGATCTGGCTGGACC	9	238284520	0.769722	1	9	45
MutuI Mock A	chr1	+	238358347	238358367	G4631.1	TATTCTCAAACTTTAATTATG	109	238358364	0.712676	1	2	1086
MutuI Mock A	chr1	+	238858647	238858669	G4639.1	TATTCTATATTTTCCCTTACCTG	30	238858664	0.908375	2	60	300
MutuI Mock A	chr1	+	239139635	239139652	G4643.1	GTACGAGATGCTCTCCAC	4	239139635	0.995125	2	8	8
MutuI Mock A	chr1	+	239437733	239437750	G4646.1	AGGAAAGTTGGCAAAATA	3	239437742	0.667261	1	3	6
MutuI Mock A	chr1	+	239749680	239749700	G4653.1	GTGTGAAGGGTAGCTTTGTAT	30	239749684	0.895316	1	30	210
MutuI Mock A	chr1	+	240299791	240299805	G4659.1	CATACTGCGATGAAC	5	240299796	0.675607	1	5	10
MutuI Mock A	chr1	+	240623756	240623773	G4666.1	CCCCCGTCGGCCTTTGAA	3	240623767	0.621324	1	3	9
MutuI Mock A	chr1	+	240714817	240714835	G4668.1	CCGGGTAGAAATTGCACCT	3	240714830	0.70871	1	3	9
MutuI Mock A	chr1	+	241113455	241113475	G4674.1	AGGACCCTGTAGAGCTTTACT	22	241113455	0.950388	1	20	112
MutuI Mock A	chr1	+	241119534	241119553	G4675.1	TTTTGGACTTTGAATGGATC	6	241119549	0.858919	1	6	48
MutuI Mock A	chr1	+	241121469	241121492	G4676.1	CACTTGAAAACTTGTTTGAATATG	39	241121485	0.699248	1	39	312
MutuI Mock A	chr1	+	241253030	241253046	G4679.1	CAGAGTTCTACAGTGAT	4	241253046	0.911339	1	4	16
MutuI Mock A	chr1	+	241373452	241373475	G4681.1	TGTTTGGGTCCTGGGTATGAATCC	25	241373470	0.839537	1	25	200
MutuI Mock A	chr1	+	241423236	241423260	G4682.1	CCACTACCCTTACTGTTTTTTTAAT	52	241423248	0.751255	1	30	594
MutuI Mock A	chr1	+	241635189	241635209	G4683.1	TCTGAAACTGTGTGCATACAA	84	241635189	0.719096	2	147	335
MutuI Mock A	chr1	+	241705923	241705942	G4685.1	ACAGTCTGACTTTCCCGGCC	4	241705928	0.726956	1	4	16
MutuI Mock A	chr1	+	241743725	241743746	G4687.1	GCCTCTACTGTGTTTCCAGAGA	15	241743742	0.720418	1	15	90
MutuI Mock A	chr1	+	241749735	241749753	G4688.1	ACTTCATACTCGTACTGCA	18	241749753	0.956166	1	18	90
MutuI Mock A	chr1	+	241822243	241822262	G4690.1	GCCTCTCCAGATTACAATTC	4	241822253	0.77714	1	4	20
MutuI Mock A	chr1	+	242382102	242382125	G4697.1	GCAACTGATAGCGGAGACTTTGAC	103	242382117	0.757302	1	94	421
MutuI Mock A	chr1	+	242570255	242570269	G4703.1	AAGCGTGTTTGGGTG	6	242570269	0.91977	1	6	24
MutuI Mock A	chr1	+	242892628	242892653	G4705.1	CTTGTGCCTGGCTGGGGGGTCCCTCT	15	242892651	0.860216	1	15	105
MutuI Mock A	chr1	+	243130973	243130994	G4709.1	ACCAGCTTAGAACTGTAATGGA	3	243130994	0.941107	1	3	12
MutuI Mock A	chr1	+	243212223	243212241	G4711.1	ATGGTGCCAAGAAAAGCTC	19	243212223	0.843741	1	19	38
MutuI Mock A	chr1	+	243267614	243267631	G4712.1	AAAAAAAGTCCCGGTCAA	3	243267619	0.955093	1	3	3
MutuI Mock A	chr1	+	243667160	243667178	G4721.1	GAGACCATTCGTAACTGGT	36	243667166	0.695466	1	36	144
MutuI Mock A	chr1	+	244056403	244056422	G4727.1	TAACTTCGCTACATAACAAG	14	244056407	0.699297	1	14	56
MutuI Mock A	chr1	+	244056861	244056887	G4728.1	TTTTCCTGTCTTGCACTTACAAATAAG	20	244056873	0.804154	1	20	200
MutuI Mock A	chr1	+	244094116	244094137	G4729.1	TGCTACCGATCCCATTAGAACT	29	244094132	0.779032	1	29	145
MutuI Mock A	chr1	+	244293519	244293540	G4736.1	AGGATGTCTGGGGGTTGAAGCC	8	244293533	0.778303	1	8	32
MutuI Mock A	chr1	+	244700091	244700123	G4746.1	TTTCCTCTACACTTTACCCCATGCACCTTTTCG	26	244700112	0.968351	1	26	312
MutuI Mock A	chr1	+	245156170	245156190	G4753.1	CGACTCCCGTGGGCGGTTCGA	24	245156185	0.752334	1	24	72
MutuI Mock A	chr1	+	245605168	245605189	G4763.1	AGGCCGTGTGATTCCTCGAGTT	4	245605177	0.672256	2	8	19
MutuI Mock A	chr1	+	245971717	245971736	G4771.1	TCATGGTTGGTGGGTTTATT	11	245971731	0.719438	1	11	99
MutuI Mock A	chr1	+	246009898	246009912	G4773.1	TTCGTGTCGTGAGAT	3	246009898	0.824207	1	3	15
MutuI Mock A	chr1	+	246016079	246016100	G4774.1	CAGAAAAGCATTGACATGAGGT	4	246016079	0.780615	1	4	12
MutuI Mock A	chr1	+	246164665	246164685	G4778.1	TGCTCATACTGGATACGTGTG	31	246164674	0.815237	1	31	186
MutuI Mock A	chr1	+	246509855	246509875	G4782.1	CATGCCCGTCATTGGCCACCA	17	246509875	0.862252	1	16	52
MutuI Mock A	chr1	+	246712162	246712183	G4785.1	TGGCTAGAGTTTGGTAGAGGAG	43	246712174	0.642362	1	43	196
MutuI Mock A	chr1	+	247126557	247126578	G4795.1	CAGGGAGGATGTCGGGACACCC	44	247126578	0.906811	1	44	44
MutuI Mock A	chr1	+	247231218	247231236	G4797.1	ACCTTCACTACCTATTCTG	18	247231218	0.810331	2	18	108
MutuI Mock A	chr1	+	247307210	247307229	G4802.1	CGGGAAAAGCCTTTTAGGAA	32	247307210	0.891979	1	32	96
MutuI Mock A	chr1	+	247394368	247394391	G4804.1	TTGCATGGCCTGCAGGAGGTCAGT	25	247394391	0.94692	1	25	125
MutuI Mock A	chr1	+	247549073	247549092	G4807.1	CACGAACCCGTGGTCAGATG	14	247549075	0.899568	2	28	14
MutuI Mock A	chr1	+	247833362	247833385	G4809.1	TCTGTCCTCCGGCCGAGGCGTCCT	13	247833362	0.851734	1	13	65
MutuI Mock A	chr1	+	248332213	248332233	G4815.1	GATCTTTCTCCTACTGCCCAA	3	248332233	0.961419	2	6	15
MutuI Mock A	chr1	+	248395791	248395809	G4817.1	CGGCGTGGTAGTGACAAAA	22	248395809	0.810104	1	1	65
MutuI Mock A	chr1	+	248874248	248874287	G4825.1	TCCCTGGTGGTCTAGTGGTTAGGATTCGGCGCTCTCACCG	420	248874248	0.801311	3	3	2714
MutuI Mock A	chr1	-	630932	630971	G4836.1	ATTGCAAATTCGAAGAAGCAGCTTCAAACCTGCCGGGGCT	30	630970	0.714786	1	1	239
MutuI Mock A	chr1	-	634822	634879	G4837.1	TAAAATTGTAATAAGCAGTGCTTGAATTATTTGGTTTCGGTTGTTTTCTATTAGACTA	14	634845	0.767539	1	1	363
MutuI Mock A	chr1	-	889976	889994	G4839.1	AACTTTGCTGTTGACGCCA	6	889994	0.886599	2	12	24
MutuI Mock A	chr1	-	951130	951158	G4842.1	CCTTCATCCCGGTGCTGCCTTTCATCCTG	27	951147	0.913245	1	27	243
MutuI Mock A	chr1	-	1003357	1003372	G4847.1	CCAGGTGTCGGCACCA	6	1003372	0.78892	1	6	6
MutuI Mock A	chr1	-	1137966	1137989	G4855.1	AGGGGTGCGAATCCCTTAGGGAAC	29	1137973	0.693043	1	29	87
MutuI Mock A	chr1	-	1279181	1279202	G4867.1	CGGTTCCTCTGCGCCCCACCTG	5	1279181	0.999671	1	5	20
MutuI Mock A	chr1	-	1400409	1400429	G4875.1	CCCGTCTGAGCTGGGCAGTTA	25	1400423	0.76783	1	25	100
MutuI Mock A	chr1	-	1548592	1548626	G4881.1	TGGCTGCCACATCTCACCTCTGGACAATTTTCTTG	30	1548596	0.738521	1	30	330
MutuI Mock A	chr1	-	1692787	1692802	G4885.1	CTGGAGTAGAACGGCC	5	1692802	0.905413	1	5	5
MutuI Mock A	chr1	-	1785896	1785917	G4887.1	TCCACTTCTCGTTGCTGCTCTG	13	1785906	0.699373	3	17	100
MutuI Mock A	chr1	-	2170994	2171016	G4898.1	AGTTTCTGGGTGTATACCCCAAA	4	2171016	0.734347	1	4	24
MutuI Mock A	chr1	-	2363835	2363854	G4904.1	ATTCCATTTTATCATCTCTG	16	2363842	0.733569	1	16	144
MutuI Mock A	chr1	-	2470383	2470401	G4910.1	TTCCGTCCCTGTCTGGACC	17	2470383	0.93391	1	17	85
MutuI Mock A	chr1	-	2491135	2491149	G4911.1	CCTGCGAGTAGTGGC	35	2491135	0.900545	1	35	70
MutuI Mock A	chr1	-	2800377	2800400	G4916.1	GCGCCCTCGCCTGGGTCCTGTCCG	3	2800377	0.904054	1	3	12
MutuI Mock A	chr1	-	3154630	3154652	G4925.1	CGACTGCGTGAAGCTGGAATGGT	40	3154630	0.904503	1	19	156
MutuI Mock A	chr1	-	3233541	3233562	G4926.1	AGGATGCTGGCGGAATGGTTTT	35	3233542	0.760913	2	35	136
MutuI Mock A	chr1	-	3385906	3385928	G4934.1	TGGTGTGGACCAGCCGTGGAGGT	10	3385906	0.945733	2	19	30
MutuI Mock A	chr1	-	3412122	3412141	G4937.1	CTTGGGCTGGCCCTCGGCGG	14	3412139	0.736212	1	14	42
MutuI Mock A	chr1	-	3531274	3531296	G4941.1	GGCGCAGCGCGGTTGGTCCTCGC	50	3531285	0.652211	1	50	150
MutuI Mock A	chr1	-	3540420	3540437	G4942.1	GGGGCCACGTTCCTGTGG	6	3540423	0.636285	1	6	18
MutuI Mock A	chr1	-	3642874	3642895	G4946.1	ATTCTCGGTGAGGTTGAGTGCT	17	3642878	0.77782	2	34	102
MutuI Mock A	chr1	-	3710918	3710939	G4949.1	CTCGGTTACCCACGACTCGCCT	23	3710931	0.944398	2	46	69
MutuI Mock A	chr1	-	4094078	4094102	G4960.1	CTACCCATGCCCCACCTTTAGCCCA	100	4094078	0.842719	1	100	400
MutuI Mock A	chr1	-	4367493	4367511	G4964.1	AGCATCAGCGTGAAAGGGA	18	4367495	0.994166	1	18	18
MutuI Mock A	chr1	-	5850444	5850466	G4992.1	AAGGAACTTGGCAAATTTTTACC	129	5850458	0.845168	1	129	774
MutuI Mock A	chr1	-	5872609	5872624	G4994.1	TGTGGCGTTCCCGTGG	101	5872624	0.875885	1	62	393
MutuI Mock A	chr1	-	5969401	5969422	G4996.1	CCTGGCATCCTGCAGAGATGTG	133	5969415	0.770737	2	93	572
MutuI Mock A	chr1	-	6199582	6199603	G5003.1	CTCACCTCCCTTTCTAACTCCG	29	6199598	0.859545	1	29	174
MutuI Mock A	chr1	-	6204964	6204984	G5004.1	AGGTCGACGTGATCAGTGAGC	3	6204976	0.791639	1	3	9
MutuI Mock A	chr1	-	6221520	6221543	G5005.1	TCCCTTCACTGCACTTTCTTCCTG	564	6221534	0.843275	4	722	4898
MutuI Mock A	chr1	-	6895990	6896010	G5016.1	ATGGATACCTAGGCACTTGCA	6	6896010	0.939546	1	6	24
MutuI Mock A	chr1	-	6944350	6944370	G5017.1	GAGGACTGTCACGGACTGACC	10	6944370	0.901397	1	10	20
MutuI Mock A	chr1	-	7012078	7012099	G5018.1	GCACAGGTATGGACAAGGGGCA	11	7012082	0.855979	1	11	11
MutuI Mock A	chr1	-	7061126	7061148	G5019.1	CCGAGGATTTTCCCAGACTGTCA	27	7061143	0.662776	1	27	135
MutuI Mock A	chr1	-	7524980	7525001	G5027.1	GGGTGCAGGCCTTGCTGAATGA	31	7525001	0.999358	1	31	124
MutuI Mock A	chr1	-	7756110	7756126	G5031.1	AACCCTAGTACGACCTC	10	7756126	0.93723	1	10	20
MutuI Mock A	chr1	-	7888414	7888431	G5034.1	TGACGCATCAGAGGTTGA	6	7888414	0.670129	1	1	23
MutuI Mock A	chr1	-	8259250	8259274	G5041.1	CATGTACAATGAGTTCCTGTCCTCT	20	8259260	0.771635	1	20	160
MutuI Mock A	chr1	-	8276318	8276334	G5042.1	GCGTGAGGCTTGACCTT	3	8276318	0.790433	1	3	12
MutuI Mock A	chr1	-	8339668	8339688	G5043.1	TGATAGTAATCGCAGAGCAGC	24	8339688	0.87026	1	24	72
MutuI Mock A	chr1	-	8358215	8358262	G5045.1	CACCATCACCAGCACTCTCACATTCACTCCCACCTCCACCTCCACCAG	26	8358261	0.999959	2	52	156
MutuI Mock A	chr1	-	8358428	8358463	G5046.1	ACCGCCGGGCCCCACCCTTTTGCTTCTTTCCACCCG	22	8358463	0.984525	1	22	176
MutuI Mock A	chr1	-	8442023	8442072	G5049.1	CATCTTATCCTTTTCCCCCTTTAATTTTTATTTCCATTCTACTTCCCCAG	7	8442070	0.748445	3	21	147
MutuI Mock A	chr1	-	8483936	8483976	G5051.1	CCATTTTCTCACCAACACTAAACATAACTATATATTCACTG	43	8483971	0.781816	1	43	516
MutuI Mock A	chr1	-	8643180	8643216	G5054.1	ATTCCACTCTTCTACCTCTTAACTTTCCACCTTCCTG	34	8643180	0.912722	2	68	442
MutuI Mock A	chr1	-	8643222	8643240	G5055.1	AGCCTGGTGATGACCTACT	10	8643233	0.706742	1	10	33
MutuI Mock A	chr1	-	8710826	8710857	G5056.1	CTACTCCGCCTGGCCTATCACTCTTAAATATG	43	8710840	0.731118	2	86	344
MutuI Mock A	chr1	-	8799782	8799820	G5059.1	CAAAAAAACCAAAACCAAAACAAAACATTAACACTAATG	20	8799820	0.887246	1	20	60
MutuI Mock A	chr1	-	9100601	9100622	G5064.1	TCCCTCTCCCATGCACTTTCTG	24	9100611	0.884522	1	24	168
MutuI Mock A	chr1	-	9117284	9117306	G5065.1	TGTAGTCAGGAACCTGGGGCACT	18	9117299	0.864176	1	18	72
MutuI Mock A	chr1	-	9376577	9376594	G5072.1	ACCGGGATGGAAGAACCT	42	9376594	0.581759	1	17	42
MutuI Mock A	chr1	-	9573475	9573493	G5077.1	CTTAGAGATGTGGAGGAAT	29	9573475	0.994748	1	29	116
MutuI Mock A	chr1	-	9929295	9929337	G5085.1	CTTCTCAATATTCTTTTTCTTTGCACTTTATACAAATTAAAAG	80	9929315	0.818411	3	111	1489
MutuI Mock A	chr1	-	9929775	9929806	G5086.1	TACCATTTAAAAAAAATAATTAACACTATTTG	13	9929792	0.932144	2	14	129
MutuI Mock A	chr1	-	10227328	10227348	G5088.1	TAACCCTGGGCTTGTGGGCCA	17	10227328	0.924653	1	17	68
MutuI Mock A	chr1	-	10460124	10460200	G5091.1	CATTCTCGGCTCACTGCAACCCCCACCTCCCAGGTTCAAGCGATTCTCCTGTTTCAGCCTCCTGAGCAGCTGGGATT	31	10460136	0.97355	1	31	587
MutuI Mock A	chr1	-	10541069	10541087	G5094.1	TCGAATCCGTGTCGGGCAT	62	10541078	0.632196	1	2	277
MutuI Mock A	chr1	-	10637933	10637954	G5100.1	ATTCCAACTCTTAACTTGAATT	19	10637945	0.756098	1	19	152
MutuI Mock A	chr1	-	10639494	10639514	G5101.1	CACTTCCACTGCACCTTCCCG	21	10639505	0.863819	1	21	84
MutuI Mock A	chr1	-	10679743	10679767	G5105.1	GTGGTGACACTCGGGGTTGTAGTAT	14	10679743	0.907532	1	14	98
MutuI Mock A	chr1	-	10696949	10696969	G5107.1	TCGAGTCCTGTCCCTTCCGCC	7	10696961	0.730177	1	7	34
MutuI Mock A	chr1	-	11328955	11328976	G5122.1	GAAGGATTGACAGATGAGAGTG	5	11328955	0.98341	1	5	15
MutuI Mock A	chr1	-	11674741	11674763	G5135.1	CCACCCCACTGATGCCCAAACTG	33	11674749	0.807504	2	34	65
MutuI Mock A	chr1	-	11694985	11695004	G5137.1	TTAAGTCCTGCAATGAGCTC	6	11694991	0.882058	1	6	30
MutuI Mock A	chr1	-	11786047	11786068	G5139.1	CATATTTCACTTTTCCAATAAG	20	11786066	0.760091	1	20	160
MutuI Mock A	chr1	-	11786085	11786108	G5140.1	TATTTTTCTACTTTATATTTTCTG	66	11786100	0.79126	1	65	991
MutuI Mock A	chr1	-	11790611	11790637	G5141.1	CCTTCCTCCTCCACAGTGCTGCTTCTC	37	11790622	0.911335	1	37	294
MutuI Mock A	chr1	-	11795278	11795298	G5142.1	ACAGGAGATCAAGGACGTGAT	6	11795293	0.997517	1	6	12
MutuI Mock A	chr1	-	11804608	11804632	G5143.1	GTCACCACACACCCATTCACTACTG	1127	11804622	0.803392	3	1108	4492
MutuI Mock A	chr1	-	11920020	11920052	G5147.1	AACTCACTCCTTCCACTTTCCCCCTTTCTTCTG	77	11920041	0.860813	1	77	924
MutuI Mock A	chr1	-	11925102	11925121	G5148.1	GTTGAAACTTGGGCTTGGCG	49	11925106	0.808989	1	49	245
MutuI Mock A	chr1	-	12295028	12295049	G5160.1	GAATTCCACCATGTTGCCCAGG	20	12295039	0.747005	1	20	80
MutuI Mock A	chr1	-	12486158	12486177	G5163.1	AGAAGCAAGAGATGGTACCT	20	12486174	0.971722	1	20	40
MutuI Mock A	chr1	-	12488205	12488225	G5164.1	CAGAATTATTGGGTGTCAAGT	4	12488205	0.918503	2	7	20
MutuI Mock A	chr1	-	13245582	13245599	G5173.1	CACTGCACTACTACACTG	3	13245599	0.981338	1	3	9
MutuI Mock A	chr1	-	13731416	13731430	G5179.1	CAACACGTTCTGTGG	18	13731418	0.588438	1	18	54
MutuI Mock A	chr1	-	15385267	15385286	G5204.1	GTGTGAAACTTAAAGGAATT	22	15385275	0.796244	1	22	110
MutuI Mock A	chr1	-	15635969	15635986	G5210.1	CGAACCTGTGTTCACCTA	4	15635969	0.950911	1	3	16
MutuI Mock A	chr1	-	15866941	15866960	G5214.1	ACAAAAAATACCTGTCCCTG	32	15866960	0.994818	1	32	96
MutuI Mock A	chr1	-	15960507	15960529	G5215.1	AGGTTGAAACTTGATGGGTGCCC	9	15960507	0.966925	2	18	36
MutuI Mock A	chr1	-	16047433	16047453	G5216.1	GTTTGTTTCAGACAGGGGTCT	8	16047451	0.659204	1	8	56
MutuI Mock A	chr1	-	16204652	16204672	G5218.1	TGGGCCTGGGAGTCCCTGCCT	18	16204672	0.978366	1	18	72
MutuI Mock A	chr1	-	16265575	16265597	G5219.1	CTTCACCTACCATTATTCATCTG	9	16265597	0.920056	1	9	72
MutuI Mock A	chr1	-	16618822	16618844	G5226.1	TCTATCCTGGTGTTCCTTGAATG	29	16618835	0.805148	1	29	261
MutuI Mock A	chr1	-	16624647	16624666	G5227.1	CCCTGGTTTTTGTACACACG	14	16624658	0.585088	1	14	84
MutuI Mock A	chr1	-	16629066	16629088	G5228.1	CCGTGGCCACCATGTGCCTGTGT	3	16629070	0.714388	1	3	15
MutuI Mock A	chr1	-	16644656	16644677	G5229.1	TGTGAACCGGGTCGCGGCGGCC	220	16644677	0.747209	1	6	437
MutuI Mock A	chr1	-	17028679	17028699	G5241.1	CAACACTCTAGCTTGCACCCG	19	17028685	0.682682	1	19	57
MutuI Mock A	chr1	-	17108993	17109015	G5244.1	TTCCATCCTCTCACCTAACACTG	33	17109015	0.757389	1	1	230
MutuI Mock A	chr1	-	17407677	17407700	G5251.1	TTACCACTTGTCACTGTCTCCATG	37	17407690	0.770274	1	37	285
MutuI Mock A	chr1	-	17418179	17418200	G5253.1	TGAGATGAGTGTTATAAGGCGC	32	17418200	0.970923	1	32	160
MutuI Mock A	chr1	-	17467202	17467217	G5256.1	ATCTCGATCTTGCGTC	3	17467215	0.779537	1	3	15
MutuI Mock A	chr1	-	17562649	17562670	G5259.1	ACAGTACCAGCAGAAGCAGCCT	10	17562649	0.999193	1	10	10
MutuI Mock A	chr1	-	17745447	17745465	G5265.1	TCCAAATCTGGCTTTCTGT	11	17745458	0.78842	1	11	77
MutuI Mock A	chr1	-	17762489	17762507	G5266.1	ACTGAATTCGGATGGCTCC	6	17762501	0.706953	1	6	24
MutuI Mock A	chr1	-	17763552	17763571	G5267.1	CAATTCGTCAGAACCTCCTT	9	17763568	0.744175	1	9	45
MutuI Mock A	chr1	-	17796680	17796699	G5269.1	GTTTGAATCCGGTATGAGCC	42	17796695	0.648788	1	20	188
MutuI Mock A	chr1	-	17805996	17806015	G5271.1	AGGACCGGAATGGATACACC	13	17805996	0.95598	1	13	13
MutuI Mock A	chr1	-	17873412	17873434	G5273.1	ATACCTCCACACGCTGTGTCATG	17	17873415	0.725819	1	17	85
MutuI Mock A	chr1	-	18673652	18673668	G5284.1	ATCCTGCTGTTGACGCC	26	18673652	0.834917	1	21	105
MutuI Mock A	chr1	-	18734268	18734290	G5286.1	GACGGCTTTGCTGATAATCTGCC	33	18734290	0.893567	1	33	198
MutuI Mock A	chr1	-	18794016	18794035	G5287.1	GGCTATACCGGGACTTGAAC	4	18794028	0.82081	1	4	12
MutuI Mock A	chr1	-	18903072	18903096	G5289.1	TGCGGGGTCGAGGAGTCTGGTAGCG	7438	18903096	0.987298	3	6860	29923
MutuI Mock A	chr1	-	18946019	18946039	G5290.1	GGGACGGGAGGTTGGACAGAA	7	18946019	0.693824	1	7	7
MutuI Mock A	chr1	-	19149947	19149965	G5294.1	TAGCCTTGCTTGGAATCAC	15	19149954	0.722785	1	15	75
MutuI Mock A	chr1	-	19164351	19164369	G5295.1	CGGTGATGGGACTGGCTTC	7	19164351	0.84091	1	7	28
MutuI Mock A	chr1	-	19183844	19183869	G5296.1	CTCTCTATCACTTCAACCACTCACTG	46	19183855	0.857507	1	46	322
MutuI Mock A	chr1	-	19255935	19255953	G5297.1	CCGAAGCTGTGGGACAATT	7	19255937	0.79823	1	7	21
MutuI Mock A	chr1	-	19370672	19370693	G5303.1	TTTCAGGAGGGCTCTTACCACT	3	19370693	0.827518	1	3	18
MutuI Mock A	chr1	-	19552669	19552690	G5305.1	CACCAGGTGGCCGAGGAAGTCC	8	19552684	0.997175	1	8	8
MutuI Mock A	chr1	-	19771205	19771225	G5312.1	AGTGGGGTGGAGCAGTTGGAA	60	19771225	0.977849	1	60	180
MutuI Mock A	chr1	-	19772333	19772361	G5313.1	CACTCTTCCCTTCACTTCTTCCACTTTTG	9	19772344	0.833491	2	18	99
MutuI Mock A	chr1	-	19802440	19802462	G5314.1	CCTCCTCAAAGATCGCCTGCAGC	3	19802451	0.898098	1	3	9
MutuI Mock A	chr1	-	20300531	20300551	G5323.1	TGGAGCTGGTGGTGGGATTTG	5	20300546	0.876803	1	5	30
MutuI Mock A	chr1	-	20499671	20499693	G5327.1	TATTACCATTTGCCCCTCACCTG	81	20499682	0.764452	1	81	555
MutuI Mock A	chr1	-	20622438	20622455	G5330.1	CTTGCTGCCAGGGCTTTC	5	20622440	0.724786	1	5	25
MutuI Mock A	chr1	-	20742975	20743011	G5333.1	TTATCATTTCTCTTCCCTGTGGCACTTGACATTTTAA	10	20742987	0.918529	1	10	160
MutuI Mock A	chr1	-	20744272	20744300	G5334.1	CCACTCCACTAACCTTTTCTCTCCAACTG	33	20744284	0.678083	1	33	264
MutuI Mock A	chr1	-	20810768	20810785	G5336.1	CACTTTATGCACTACAAG	22	20810776	0.682825	1	22	88
MutuI Mock A	chr1	-	20819110	20819133	G5338.1	ATGTATAGTTAACCAATACTAAAT	29	20819124	0.776609	1	29	203
MutuI Mock A	chr1	-	20927643	20927669	G5339.1	TAACTCTTCCTTCAACTCTCCTACCTG	34	20927658	0.789965	1	34	306
MutuI Mock A	chr1	-	21466200	21466215	G5346.1	TCTCTTGTCAGCGCCA	3	21466215	0.803997	1	3	12
MutuI Mock A	chr1	-	21525576	21525594	G5347.1	TGTCCTCCCGCACCCGTCT	6	21525581	0.886635	1	6	24
MutuI Mock A	chr1	-	21678258	21678278	G5350.1	TGTTGAGTCCGTCTGTGTAAG	3	21678278	0.880546	1	3	21
MutuI Mock A	chr1	-	21957330	21957349	G5355.1	TCCTACCTTCCGTGGGCGCT	31	21957349	0.911592	1	5	141
MutuI Mock A	chr1	-	22039833	22039854	G5357.1	CAGAACAGAGAAGTGAAGCCTT	23	22039854	0.730542	1	23	46
MutuI Mock A	chr1	-	22049467	22049484	G5358.1	TTTACTCTCCGGGCATTG	11	22049470	0.863757	1	11	66
MutuI Mock A	chr1	-	22112362	22112386	G5360.1	TCTCCCTTCTTTCCTCATGAAGCCT	21	22112375	0.699176	1	21	189
MutuI Mock A	chr1	-	22115559	22115579	G5363.1	CAAAGCTGTCCCTGGGCACCA	22	22115579	0.904336	1	22	44
MutuI Mock A	chr1	-	22336401	22336420	G5366.1	CTGATTGAATGGATGGGTGA	83	22336420	0.905029	1	83	415
MutuI Mock A	chr1	-	22774223	22774243	G5375.1	CGGAGTGAGACGGCTGGTCCC	19	22774231	0.826362	1	19	38
MutuI Mock A	chr1	-	23088458	23088490	G5382.1	TCTCCTCACTATATCCACTTCACTCCTCATTTG	37	23088476	0.86782	1	37	444
MutuI Mock A	chr1	-	23341981	23342001	G5386.1	ACAAATGCACTTTAATTCCCT	12	23342001	0.99607	1	12	72
MutuI Mock A	chr1	-	23361010	23361038	G5387.1	TCAACTCTTCCTATCCTGCTAACTCTAAG	36	23361022	0.843523	1	36	324
MutuI Mock A	chr1	-	23369380	23369397	G5388.1	GACGATCTAGTGGATCTT	9	23369380	0.781313	1	9	45
MutuI Mock A	chr1	-	23505069	23505113	G5392.1	TCTTCCCTCTTCTGGGCCTGTCCACATGCTGTTCCTTCCACCTAG	8	23505100	0.920913	2	16	112
MutuI Mock A	chr1	-	23506135	23506165	G5393.1	CCCACACTCTCCCTCCCACCCTCTACATCAG	36	23506150	0.866194	1	7	209
MutuI Mock A	chr1	-	23506440	23506465	G5394.1	ATAATTGGGCATTAAACATTAAACTG	73	23506459	0.809951	1	72	512
MutuI Mock A	chr1	-	23516406	23516431	G5395.1	CCTCTCCCCTCTACCTCCACCCTCTG	120	23516422	0.805202	1	119	696
MutuI Mock A	chr1	-	23517829	23517850	G5396.1	AAATGTTCTTCCCTCTCTGCCT	17	23517837	0.785592	1	17	136
MutuI Mock A	chr1	-	23546781	23546801	G5397.1	AATGTGTAGAGATTGGGAGGT	3	23546797	0.733552	1	3	15
MutuI Mock A	chr1	-	23637951	23637968	G5400.1	CCTGAACCTGGGTCGCTG	5	23637951	0.934378	1	5	15
MutuI Mock A	chr1	-	23744737	23744759	G5402.1	CGGCCAGAATGATGACGGAGAAT	35	23744759	0.97831	1	35	70
MutuI Mock A	chr1	-	23877095	23877111	G5406.1	GAATTCTACTGTCTGAC	34	23877095	0.91284	1	34	170
MutuI Mock A	chr1	-	23978731	23978752	G5407.1	ATTTCTACACTCGCCGTCCAAG	13	23978745	0.717265	1	13	65
MutuI Mock A	chr1	-	24150422	24150441	G5412.1	TTGGCGTATGAATTGGAGTC	18	24150441	0.859553	1	18	108
MutuI Mock A	chr1	-	24554459	24554482	G5417.1	ATGGTCTCAGGTTCAAATCCTGGC	21	24554482	0.93509	1	21	126
MutuI Mock A	chr1	-	24737336	24737359	G5420.1	CAGGGAGGAGAACTGGGGAACTGA	36	24737351	0.999066	1	36	36
MutuI Mock A	chr1	-	24969988	24970010	G5425.1	GTTTGAATCCTGCTTCCTCCACC	3	24969995	0.592848	2	6	18
MutuI Mock A	chr1	-	25039714	25039735	G5426.1	GATGCAACGCTGGTGGCAGGCT	8	25039720	0.830819	1	8	24
MutuI Mock A	chr1	-	25222913	25222941	G5430.1	CCAGCAGCACACATCAGATGCAGTCATTG	53	25222923	0.865302	1	53	212
MutuI Mock A	chr1	-	25223388	25223417	G5431.1	ACAAATATAGCCGGAGACGTCCTTATAATG	44	25223417	0.898681	2	88	220
MutuI Mock A	chr1	-	25335561	25335583	G5433.1	TATTACTTCTGTTCTCCAACTAC	31	25335561	0.995921	1	31	279
MutuI Mock A	chr1	-	25430279	25430297	G5437.1	GCTTCCCGCGACGTGGTGA	25	25430279	0.714882	1	1	99
MutuI Mock A	chr1	-	25636317	25636338	G5441.1	GACTGAAACACGGCCTGGTCTC	67	25636327	0.906564	1	67	201
MutuI Mock A	chr1	-	25755077	25755100	G5444.1	CTTCCCCCTCCTGTTGGGGCTGCC	22	25755077	0.995956	1	22	132
MutuI Mock A	chr1	-	25900627	25900657	G5445.1	AATATCTGTTCACTTTTCAATCCCAATTCTG	43	25900651	0.8069	1	43	516
MutuI Mock A	chr1	-	25900928	25900949	G5446.1	TCATTTTATTTTTTCCCTCCTG	12	25900931	0.89582	1	12	144
MutuI Mock A	chr1	-	25960354	25960377	G5447.1	AAACTCTCTTCTCCACTACTCAAG	36	25960365	0.727219	2	45	207
MutuI Mock A	chr1	-	26173988	26174007	G5451.1	GTGGCACTCTGGGGAAGTCC	8	26174007	0.979981	1	8	24
MutuI Mock A	chr1	-	26802620	26802642	G5464.1	TTCCTTAACAGTATATGACCCTG	20	26802642	0.873165	1	20	140
MutuI Mock A	chr1	-	26832502	26832521	G5465.1	CTCATGACGAAGAAGAAGAG	22	26832509	0.935315	1	22	22
MutuI Mock A	chr1	-	26886110	26886133	G5469.1	CCTTCAACCTGGACTACTACACAG	5	26886124	0.883075	1	5	20
MutuI Mock A	chr1	-	26946474	26946496	G5471.1	GGCAGAATCTGGGCTAGAAGCCA	266	26946487	0.654505	1	264	534
MutuI Mock A	chr1	-	27073239	27073255	G5476.1	ATCGAAGGAGGACAAAT	10	27073239	0.99891	1	10	10
MutuI Mock A	chr1	-	27200053	27200101	G5479.1	AATACTCACATCTTTACTTCACTCACTATCAATAATAAATATATTTTCT	4	27200055	0.83944	1	4	76
MutuI Mock A	chr1	-	27408143	27408172	G5483.1	CCCACCTTCTTTTTCTTTCCTTCCTACCTG	23	27408155	0.759569	1	23	299
MutuI Mock A	chr1	-	27831100	27831121	G5489.1	TGAGCGCCTTTGAGCCCCCAAC	3	27831100	0.880819	1	3	9
MutuI Mock A	chr1	-	27867915	27867934	G5491.1	GTTCGACTCCCCTCTTGGCT	3	27867920	0.708856	1	3	18
MutuI Mock A	chr1	-	27906978	27907004	G5492.1	CTCCAACCAACATTGTTTACAAAATAG	59	27906996	0.842951	1	59	354
MutuI Mock A	chr1	-	27916098	27916136	G5493.1	GCGATTTCTGCCCAGTGCTCTGAATGTCAAAGTGAAGAG	585	27916098	0.964607	4	246	3660
MutuI Mock A	chr1	-	28003611	28003631	G5494.1	GTTCGAATCCAGCTTGGGCAA	13	28003611	0.879033	1	13	52
MutuI Mock A	chr1	-	28064068	28064092	G5495.1	TATACCAATAATTAAGCCACTACTG	40	28064078	0.818017	1	40	240
MutuI Mock A	chr1	-	28087218	28087241	G5498.1	GGAATTGCATTTAATAATGGTTAG	36	28087230	0.736562	1	36	288
MutuI Mock A	chr1	-	28422575	28422603	G5502.1	ATTTCTTTGTTCCTTCTCCCCTCCCACTG	3	28422588	0.789292	1	2	37
MutuI Mock A	chr1	-	28578752	28578819	G5506.1	GGTCCAGGATGAAACCTAATTTGAGTGGACATCCATGGATGAGAAATGCGGATATGGGACTGAGACCA	7912	28578805	0.810573	5	83	67819
MutuI Mock A	chr1	-	28603171	28603197	G5509.1	TTTCCTTCTCCCTTCCCCTTTTCCCTG	27	28603183	0.788119	2	54	297
MutuI Mock A	chr1	-	28869187	28869204	G5511.1	ACTCCTCCCGGCTCCCAG	4	28869198	0.757169	1	4	8
MutuI Mock A	chr1	-	28945803	28945824	G5514.1	AGAATTTTGTATCACTGAAAGG	23	28945819	0.631184	1	23	138
MutuI Mock A	chr1	-	29209082	29209099	G5517.1	TGCCCGGCCCCTGCTGCA	5	29209082	0.885626	1	5	10
MutuI Mock A	chr1	-	29317982	29317999	G5520.1	TGTTCCCGTGGCCCCTGG	5	29317999	0.807668	1	5	20
MutuI Mock A	chr1	-	29639892	29639911	G5524.1	TTCGAAACCTGCCCTCTCCG	25	29639903	0.81295	1	9	116
MutuI Mock A	chr1	-	30485168	30485186	G5536.1	AGAAACTGTTGATTCACAC	24	30485182	0.795394	1	24	96
MutuI Mock A	chr1	-	30758954	30758974	G5541.1	AGCAGTGTCCAATCCTAACTC	15	30758974	0.934325	1	15	60
MutuI Mock A	chr1	-	30991139	30991160	G5546.1	TAATGCAATCTAACACTTTCTG	24	30991150	0.842749	1	24	168
MutuI Mock A	chr1	-	31289495	31289515	G5548.1	TCTTGAAAAATTTGGCACCTT	7	31289502	0.762907	1	7	49
MutuI Mock A	chr1	-	31477648	31477667	G5553.1	TGCCGTTGGGGGTGGAGCAT	22	31477648	0.989475	1	22	88
MutuI Mock A	chr1	-	31612581	31612603	G5556.1	ACAGGTCGGCAGTTTTGTCCTGC	60	31612590	0.613665	1	30	390
MutuI Mock A	chr1	-	31650024	31650046	G5558.1	GGGGAACCTAACCATGTCTAGAC	3	31650024	0.885276	1	3	9
MutuI Mock A	chr1	-	31757784	31757799	G5563.1	GCTGAATGAACTAGCC	29	31757799	0.933669	1	29	58
MutuI Mock A	chr1	-	31773308	31773331	G5564.1	GTGTGCACTGGTGGGCTTGTCCCT	27	31773323	0.726409	2	54	154
MutuI Mock A	chr1	-	31908716	31908739	G5567.1	TACTCCTCAACCACTCTCCTAATG	33	31908727	0.86576	1	33	198
MutuI Mock A	chr1	-	31908755	31908776	G5568.1	AATATTACCTGTGTCATCAAAG	29	31908767	0.738792	1	29	174
MutuI Mock A	chr1	-	31918979	31919014	G5569.1	ATAACTCACAACCCTACCAATGCTACTCTCAACAAG	1467	31918995	0.882039	4	1472	8767
MutuI Mock A	chr1	-	31919071	31919127	G5570.1	ATTTTTTTTTTTCACTTTCCCCATCACACTCACACGCACGCTCACACTTTTTATTTG	116	31919089	0.995744	6	161	1840
MutuI Mock A	chr1	-	32009446	32009465	G5572.1	TGGCAAGCCGGTCGTGTGGC	13	32009465	0.999623	1	3	39
MutuI Mock A	chr1	-	32423913	32423930	G5581.1	CAGGACGCGGTTAACATG	7	32423913	0.903977	2	14	7
MutuI Mock A	chr1	-	32616729	32616742	G5583.1	CTCTACTGATGACC	4	32616741	0.622599	1	1	15
MutuI Mock A	chr1	-	32775718	32775742	G5584.1	CCCTACCTTCTTCCCTTGGCAGCTG	11	32775724	0.846157	1	11	77
MutuI Mock A	chr1	-	32791188	32791212	G5585.1	AATCCTATGGTTCCAGGATTAACAG	6	32791205	0.733794	1	6	36
MutuI Mock A	chr1	-	33013306	33013333	G5589.1	TACCACACTCAAACCACCCCACTCATAG	49	33013316	0.835534	3	35	161
MutuI Mock A	chr1	-	33048803	33048822	G5590.1	TTTGGATTGACTAGGGGGCT	19	33048822	0.769864	1	19	114
MutuI Mock A	chr1	-	33159815	33159835	G5594.1	CCCGCACGCTGACCGACATCG	11	33159829	0.997058	1	11	11
MutuI Mock A	chr1	-	33323694	33323749	G5598.1	CAGGAAGGAGGTAGGCACCTTTCTGAGCTTATTCTATTCCCCACCCACACCCCCAG	31	33323694	0.961483	2	62	310
MutuI Mock A	chr1	-	33324567	33324603	G5599.1	CCCAATACTCTAGCCCCGCTCTCTTCCCCTCTTTCTG	47	33324572	0.786081	2	47	517
MutuI Mock A	chr1	-	33503620	33503642	G5606.1	GAAAGAAGCTATGATCTGGAGGC	19	33503620	0.932233	1	19	57
MutuI Mock A	chr1	-	34023363	34023385	G5616.1	GCTCAGTGGATAGCGTATAGGCT	22	34023363	0.963663	1	22	110
MutuI Mock A	chr1	-	34399016	34399037	G5623.1	CGAGTATGCCTGTGTGTGTGTC	29	34399037	0.950576	1	28	196
MutuI Mock A	chr1	-	34464102	34464124	G5625.1	GAGCACCATCTAGACCTGGTGGG	27	34464124	0.954552	1	27	81
MutuI Mock A	chr1	-	34830676	34830696	G5634.1	CATGCAAGTTGAACCAGGCCT	108	34830684	0.769826	1	108	324
MutuI Mock A	chr1	-	34981664	34981712	G5639.1	AAATTTAAATCAACCAAAATTCTGATGCCCCAAATAACCACTTTTAATG	23	34981679	0.993643	1	23	299
MutuI Mock A	chr1	-	35433529	35433558	G5645.1	ACACTTATAATTTCTACTACTGCACTACTG	215	35433537	0.90285	1	215	2150
MutuI Mock A	chr1	-	35601998	35602022	G5648.1	CTTATTTCACTTAACACTATATTAG	339	35602010	0.71536	5	425	3304
MutuI Mock A	chr1	-	35609382	35609408	G5650.1	ACCCCATATCATGTGAACCTCCTCCTG	40	35609394	0.83469	1	40	240
MutuI Mock A	chr1	-	35892551	35892570	G5653.1	ATTCCACCACTTCCCTGTGG	460	35892554	0.77196	1	454	2305
MutuI Mock A	chr1	-	37287660	37287681	G5675.1	ATCCATGGATACTTCTGAGCCT	28	37287681	0.966504	1	20	168
MutuI Mock A	chr1	-	37393113	37393132	G5676.1	GAACTCGGCAAGTTGAGCTC	16	37393113	0.951812	1	15	48
MutuI Mock A	chr1	-	37582850	37582874	G5679.1	TTCCCCTCACATTGAAACTTACCTG	29	37582862	0.820813	1	29	203
MutuI Mock A	chr1	-	37655555	37655573	G5681.1	TCTACCAGCTGTTGGGGCC	22	37655566	0.733202	1	22	88
MutuI Mock A	chr1	-	37666362	37666381	G5683.1	GGCCAGCGAGAATACTGAAT	17	37666378	0.967505	1	17	33
MutuI Mock A	chr1	-	37692170	37692190	G5685.1	AGGTCGGCTGTAGGATTCTGC	6	37692174	0.720873	1	6	30
MutuI Mock A	chr1	-	37793397	37793417	G5689.1	GGCTTAGTGAGTTCTCTGGTT	27	37793401	0.751793	1	27	216
MutuI Mock A	chr1	-	37802996	37803022	G5691.1	TTAAACATAATTATTATTGGGCATTTG	40	37803002	0.770378	2	79	401
MutuI Mock A	chr1	-	37803273	37803302	G5692.1	CCACTCTTCCCTCTGAGCCATTGGGCCTAG	39	37803281	0.857906	1	39	273
MutuI Mock A	chr1	-	37822592	37822628	G5693.1	ACTTGTACTGCAACCTGGCCTCTCCGAGCCACCCCAG	48	37822592	0.924327	1	48	288
MutuI Mock A	chr1	-	37835087	37835118	G5694.1	ACACTCATACAATGCACTTCCACAACACAATG	116	37835106	0.873357	1	115	581
MutuI Mock A	chr1	-	37864376	37864395	G5695.1	AAAATGTCTTCCACTACTTG	15	37864395	0.931832	1	15	90
MutuI Mock A	chr1	-	37969412	37969432	G5698.1	CCTAAATATCAACTACAACTG	28	37969426	0.734458	1	28	112
MutuI Mock A	chr1	-	37969762	37969796	G5699.1	AAATTTCCCTTCTTATTCTGCACTACTTTTTTCTG	18	37969777	0.897245	1	18	306
MutuI Mock A	chr1	-	38175755	38175775	G5703.1	TAAGGTCCCCATGTTGGGGCT	9	38175760	0.727876	1	9	45
MutuI Mock A	chr1	-	38427448	38427464	G5707.1	GAGTTACACAGTCCGAT	3	38427448	0.948829	1	3	9
MutuI Mock A	chr1	-	38559708	38559729	G5710.1	CGAAGAAGGAAGTGGTGACCCA	7	38559708	0.910135	1	7	7
MutuI Mock A	chr1	-	38722079	38722098	G5716.1	ATAGAGTACTTTGCTGTGAA	1338	38722079	0.931061	2	1326	8039
MutuI Mock A	chr1	-	39374776	39374796	G5723.1	TTCTATATGAGATTTCTGTTC	5	39374790	0.79689	1	5	50
MutuI Mock A	chr1	-	39508509	39508531	G5727.1	GTCCCAGTCCCGACCCTGTGGGC	26	39508517	0.827317	1	26	78
MutuI Mock A	chr1	-	39653514	39653531	G5732.1	CGATTGCTCTTGCCGGCA	394	39653531	0.826531	1	332	1638
MutuI Mock A	chr1	-	39684089	39684108	G5735.1	CCGCACCTTCGACAAGAACG	14	39684108	0.695062	1	14	14
MutuI Mock A	chr1	-	39995678	39995695	G5745.1	ACACAGAGTGAGGTTTTC	3	39995695	0.657843	1	3	12
MutuI Mock A	chr1	-	40072973	40072998	G5747.1	TAATCTACCATTTCCTACACTATTTG	42	40072973	0.832445	1	42	420
MutuI Mock A	chr1	-	40587706	40587726	G5754.1	TTCGAATCCTGCATAACCCAC	4	40587706	0.907227	2	4	16
MutuI Mock A	chr1	-	40757402	40757423	G5763.1	CATTCTGTCCGATCTGCGGAGT	81	40757420	0.756057	2	162	405
MutuI Mock A	chr1	-	40886131	40886150	G5767.1	TTTGGAGACATGGGCAGGGG	10	40886150	0.714228	1	10	30
MutuI Mock A	chr1	-	40909783	40909802	G5768.1	ACTTGTATTCGATACTGGTT	28	40909797	0.71192	1	28	224
MutuI Mock A	chr1	-	41033336	41033353	G5771.1	ACCCTGGTAGTTCATGCC	20	41033336	0.929864	1	20	80
MutuI Mock A	chr1	-	41362228	41362249	G5775.1	TGTCCGGGGCGCTCTCGATGGC	59	41362228	0.965738	2	54	221
MutuI Mock A	chr1	-	41483271	41483291	G5781.1	GAGTCTACCTGGAGTCACTGC	14	41483271	0.999041	2	28	42
MutuI Mock A	chr1	-	41520945	41520968	G5782.1	TCGGCACCAACCAGCACTGTGACT	35	41520949	0.649212	1	34	106
MutuI Mock A	chr1	-	41662925	41662942	G5786.1	TAAAGCGGATTCCCGCCT	8	41662935	0.715871	1	8	24
MutuI Mock A	chr1	-	41727580	41727602	G5789.1	GGCGCCGCGCCCCTCAGCCACTT	3	41727602	0.84714	1	3	6
MutuI Mock A	chr1	-	41777661	41777682	G5791.1	AGGTCTAACCGATGAACTGCCT	27	41777682	0.905415	1	27	108
MutuI Mock A	chr1	-	42173899	42173917	G5796.1	CCCCTAAGCGATGCTGACC	4	42173899	0.924117	1	4	8
MutuI Mock A	chr1	-	42247038	42247069	G5800.1	TTTATACCCATTAATAAACTTATTTTCACCCA	32	42247064	0.743294	3	65	351
MutuI Mock A	chr1	-	42849612	42849635	G5810.1	GCACAAACTATCATAGGACACTGA	4	42849625	0.661348	1	4	12
MutuI Mock A	chr1	-	42887412	42887437	G5811.1	TCAAGCTGGCCATCCTGGGGACACTG	18	42887426	0.822451	1	18	72
MutuI Mock A	chr1	-	43365194	43365222	G5814.1	CTCACTGGTGGCACTCTCCCTCTACATTG	92	43365213	0.928575	2	94	734
MutuI Mock A	chr1	-	43650354	43650371	G5818.1	AACATGCCGATCACTCAC	5	43650371	0.992146	1	5	10
MutuI Mock A	chr1	-	43691713	43691731	G5820.1	CGGTCATAGGATTTACTCT	17	43691713	0.887641	1	17	102
MutuI Mock A	chr1	-	43900284	43900303	G5825.1	TATAAGTCAGTGGTAAAAGT	10	43900284	0.98109	1	10	50
MutuI Mock A	chr1	-	44010180	44010196	G5829.1	TACCCAATCGCGAAGGT	3	44010196	0.973313	1	3	6
MutuI Mock A	chr1	-	44063539	44063560	G5830.1	TCTGGAACAGCCCAACTGGAGA	138	44063560	0.795633	1	138	276
MutuI Mock A	chr1	-	44257832	44257855	G5832.1	CGAGAGGATTGGGGAGGAATGGCC	35	44257832	0.999913	1	35	70
MutuI Mock A	chr1	-	44285980	44286001	G5835.1	ATCACCATTTTTTCCACTACTG	14	44285987	0.725819	1	14	112
MutuI Mock A	chr1	-	44336759	44336778	G5838.1	TGCTTTAGAGAACTCGGGAA	5	44336778	0.83728	1	5	20
MutuI Mock A	chr1	-	44370151	44370173	G5841.1	TTTTCTAGCTGCGGCTGTGCTGT	30	44370159	0.869576	1	30	270
MutuI Mock A	chr1	-	44576357	44576378	G5844.1	AACTGCTGGAATCCCATGGCTT	69	44576357	0.827586	1	68	345
MutuI Mock A	chr1	-	44882196	44882217	G5848.1	GCTACTGTCCATTGGATTATGA	49	44882213	0.80867	1	49	343
MutuI Mock A	chr1	-	44884400	44884425	G5849.1	CCTTCCTTTCTACCTACACTCCATCT	13	44884416	0.729654	1	13	117
MutuI Mock A	chr1	-	45521846	45521866	G5861.1	GTGTCGGTGGTTAGTTTCTGC	31	45521846	0.902045	1	31	248
MutuI Mock A	chr1	-	45627323	45627343	G5866.1	ACCTGTGCAATAAATTACCAG	5	45627343	0.913371	1	5	20
MutuI Mock A	chr1	-	45634160	45634184	G5867.1	CTAGCCGGGAGTCTGCTTTTACCAG	46	45634176	0.904766	1	46	276
MutuI Mock A	chr1	-	46157048	46157071	G5875.1	GGAGGATTGAGAGGCTTTGGCCTT	22	46157048	0.863701	1	22	131
MutuI Mock A	chr1	-	46543886	46543908	G5879.1	TCTCGGGGTCTTTCCTTCCTGCT	4	46543906	0.923628	1	3	35
MutuI Mock A	chr1	-	46548392	46548412	G5880.1	ACTAGCTTTAACCACCCCAGT	39	46548403	0.624819	1	39	156
MutuI Mock A	chr1	-	46558331	46558354	G5881.1	ATCACTTCTCACTTTGCATAATTG	57	46558354	0.860679	3	171	399
MutuI Mock A	chr1	-	46642644	46642662	G5882.1	GTTGTATTGAAGCCTAGGA	10	46642653	0.744418	1	10	50
MutuI Mock A	chr1	-	46645161	46645209	G5883.1	ACAATGGACAGGTACTGAACTCCACTTCACTGCACTTATAAATATTCAG	42	46645179	0.904677	2	48	498
MutuI Mock A	chr1	-	46676608	46676661	G5884.1	CCTTCCATCCACTCTCACCCCACACCTTTTTTTAATATATATACACCCTTACAG	43	46676654	0.743787	5	60	714
MutuI Mock A	chr1	-	46715292	46715318	G5885.1	CCCAAATTCACATTTATAACACTACTG	74	46715300	0.805895	1	74	518
MutuI Mock A	chr1	-	47229903	47229922	G5894.1	CCTGGAATTGGGTTCTGGTT	15	47229903	0.841286	1	15	105
MutuI Mock A	chr1	-	47283569	47283588	G5897.1	TGCTACAATCTGCTGAGGTG	83	47283569	0.836669	2	7	430
MutuI Mock A	chr1	-	47435603	47435627	G5900.1	TCATCCTACTCCATTTCACCTTCTG	27	47435613	0.769001	1	27	243
MutuI Mock A	chr1	-	47829672	47829691	G5910.1	CTTAGAACTGATGACGAGTG	17	47829672	0.984567	2	34	51
MutuI Mock A	chr1	-	47989402	47989419	G5911.1	GCATGAATGGATTAATGA	9	47989402	0.907694	1	9	36
MutuI Mock A	chr1	-	48414671	48414697	G5921.1	AGGTGTTCTACAGTCCTATGATCAGGT	766	48414678	0.798486	1	708	5310
MutuI Mock A	chr1	-	48432196	48432217	G5922.1	AGCCTTTGTTCTATATATTTTT	126	48432217	0.917834	1	126	1512
MutuI Mock A	chr1	-	49469791	49469809	G5931.1	AGTGAATGGAGGTGAGAAC	3	49469802	0.769933	1	3	6
MutuI Mock A	chr1	-	50089991	50090009	G5934.1	TACATGTTGGGACCTCAAA	23	50089991	0.998993	1	23	92
MutuI Mock A	chr1	-	50172442	50172464	G5935.1	TTCAAATCCTGTACTCTCTGCCA	27	50172442	0.943129	1	27	189
MutuI Mock A	chr1	-	50238329	50238350	G5936.1	TGAGAATCGGGTGCCACTGGGT	28	50238339	0.805001	2	56	84
MutuI Mock A	chr1	-	50247963	50247981	G5937.1	TTGTAGTTCGGATTGCAGT	8	50247974	0.660362	2	11	45
MutuI Mock A	chr1	-	50504211	50504237	G5941.1	TATCTTCCACATCTCTTAACTTCTCTG	36	50504216	0.797694	1	36	396
MutuI Mock A	chr1	-	50841413	50841437	G5944.1	TCACCATCTTACACTACAACTTTTG	48	50841419	0.614577	3	87	345
MutuI Mock A	chr1	-	51356346	51356365	G5951.1	TTTCACCCTGCACTACCCTG	153	51356357	0.855009	1	125	793
MutuI Mock A	chr1	-	51434454	51434476	G5953.1	TATAAGCAGAATCGTGAGATATT	12	51434476	0.915377	1	12	72
MutuI Mock A	chr1	-	51461806	51461840	G5954.1	ACAACCACCATACCACCATATTATTACTACTACTG	34	51461817	0.711463	2	35	271
MutuI Mock A	chr1	-	51462392	51462448	G5955.1	ATTTCTCCATAATCCTCTTCATATTTCAAATCTTAACTACTCTCTTTAAACCTCTTG	24	51462416	0.914107	1	24	576
MutuI Mock A	chr1	-	51469501	51469523	G5956.1	TCTATGACACTAACTCAAAACAG	42	51469518	0.753093	1	42	168
MutuI Mock A	chr1	-	51816363	51816382	G5961.1	CCACTTCATTATATATCCTG	10	51816368	0.725577	1	10	70
MutuI Mock A	chr1	-	52032639	52032663	G5965.1	ATCTCCACTCCACTTTATTTCTCTG	44	52032655	0.920948	1	44	440
MutuI Mock A	chr1	-	52032769	52032789	G5966.1	TTTATTTCGTACACTAAAATG	34	52032779	0.832441	1	34	272
MutuI Mock A	chr1	-	52514760	52514831	G5971.1	CACACCAGCCTGGGCGACAGAGCAAGACTCCATCTCAAAAAAAAAAAAAAAAAATCACAAATAAAACTATTG	9	52514771	0.943144	1	7	74
MutuI Mock A	chr1	-	52992203	52992232	G5981.1	TATTTAATTCTCACTGTTCACTTTTAACTG	31	52992215	0.836837	1	31	434
MutuI Mock A	chr1	-	53051975	53051995	G5982.1	TACCAGCTGGTTGTCTACCTC	18	53051986	0.695068	1	18	108
MutuI Mock A	chr1	-	53321018	53321051	G5987.1	TTCACATCCTTTAACTTCACTACTCACAACCCTG	13	53321036	0.814389	1	13	130
MutuI Mock A	chr1	-	53618857	53618877	G5995.1	TTCCTGCCTGGGGGTCCTTTC	19	53618877	0.883815	1	19	133
MutuI Mock A	chr1	-	53796756	53796789	G5999.1	AATTTTCTAATCCTTCTCCATCTACCTCTATTAG	20	53796769	0.880503	2	23	277
MutuI Mock A	chr1	-	53981242	53981264	G6002.1	TTTTTGTTGGAGGTGGAGCACTG	77	53981264	0.683539	1	66	514
MutuI Mock A	chr1	-	54031379	54031406	G6003.1	AAAACTTCATTTTAACACTAAAAATTAG	29	54031392	0.779949	1	29	232
MutuI Mock A	chr1	-	54043478	54043501	G6004.1	CACCTACTCTTTCCTCTAACTCTG	159	54043480	0.76498	2	88	1343
MutuI Mock A	chr1	-	54178231	54178261	G6008.1	TCCCTAAACACTTACTTGATCCTCAACATTG	25	54178238	0.787922	2	50	200
MutuI Mock A	chr1	-	54333076	54333094	G6011.1	GGTGATGGTCCCTGCGGAC	23	54333093	0.786791	1	20	69
MutuI Mock A	chr1	-	54473541	54473560	G6013.1	GTCGTTAACCTGTGTGGGGT	15	54473550	0.759825	1	15	90
MutuI Mock A	chr1	-	54957909	54957941	G6024.1	GCCCAGCTAGCTCAGTCGGTAGAGCATGAGACT	39	54957914	0.974213	2	18	160
MutuI Mock A	chr1	-	55076980	55077000	G6028.1	CAACTGTAGTGCAGGGGACTG	15	55077000	0.889292	1	15	45
MutuI Mock A	chr1	-	56082840	56082859	G6040.1	GCAAGGAACAATTGGAGGGT	9	56082840	0.945873	1	8	19
MutuI Mock A	chr1	-	56118306	56118324	G6041.1	CTTAACTGAGACCGGGCTT	128	56118310	0.858303	1	128	512
MutuI Mock A	chr1	-	56165675	56165690	G6042.1	GTGAGGTTAAGGTGCC	15	56165690	0.950826	1	15	45
MutuI Mock A	chr1	-	56189505	56189525	G6043.1	CCAAAATGCTCTTAGACTTGA	8	56189505	0.882195	1	8	40
MutuI Mock A	chr1	-	56494456	56494478	G6047.1	GAGAGGTAGGAGCTGTAGGAACC	36	56494466	0.716321	1	36	72
MutuI Mock A	chr1	-	56545967	56545985	G6048.1	GGCCATGTAGCTCAGTGGC	14	56545985	0.916794	1	14	42
MutuI Mock A	chr1	-	56553490	56553513	G6049.1	GTGGTGTCATGGCTGTAAGAGGCC	108	56553511	0.788624	1	108	492
MutuI Mock A	chr1	-	56882812	56882832	G6058.1	GCATAAGCAAGGTATTGTTGC	8	56882817	0.612386	1	8	40
MutuI Mock A	chr1	-	56951403	56951421	G6059.1	CTTGAGATCCGATGGGAAC	13	56951421	0.829481	1	11	37
MutuI Mock A	chr1	-	57166936	57166954	G6062.1	GCACAGGTGGTGGAGCATG	5	57166954	0.948284	1	5	10
MutuI Mock A	chr1	-	57516838	57516856	G6069.1	TTGCAGCTGGACTTGAAGT	22	57516849	0.860463	1	21	105
MutuI Mock A	chr1	-	58434003	58434027	G6078.1	CCCATACTCTACTTCTACCTCATTG	32	58434003	0.862884	1	32	256
MutuI Mock A	chr1	-	58630945	58630972	G6086.1	TACCACACTCAAACCACCCCACTCATAG	58	58630972	0.718752	4	56	176
MutuI Mock A	chr1	-	58654845	58654883	G6087.1	ATTTTCCTCAAAAATGACAGAACTCTCCATACTTAATTG	39	58654868	0.993868	1	39	468
MutuI Mock A	chr1	-	58659588	58659635	G6088.1	TATCTCCTATTTCATTTAAAAGCACTTCCATTCTTTCCATATATTCTG	30	58659616	0.929673	1	30	630
MutuI Mock A	chr1	-	59348929	59348949	G6093.1	TACATGAAGAAAGTGAGGCCT	17	59348937	0.971527	1	17	51
MutuI Mock A	chr1	-	59351251	59351271	G6094.1	ACTTTTCATCTGTTGGTCCAG	3	59351261	0.726149	1	3	24
MutuI Mock A	chr1	-	59400416	59400435	G6095.1	GAGGCTATGAAGGATGTGAC	21	59400422	0.782796	1	21	63
MutuI Mock A	chr1	-	59520357	59520374	G6099.1	CCCGTGTGGCTTGACTCT	4	59520358	0.749954	1	2	22
MutuI Mock A	chr1	-	59609103	59609124	G6100.1	CCTACCAAGTAGACTATCTGTA	23	59609116	0.921729	2	23	115
MutuI Mock A	chr1	-	59659612	59659633	G6101.1	CAGGATGCCGGATTTGTATGCC	29	59659623	0.729041	1	29	145
MutuI Mock A	chr1	-	60544598	60544618	G6108.1	AATAAAAACACAGCATTCTGG	28	60544608	0.77225	1	28	84
MutuI Mock A	chr1	-	61385717	61385733	G6120.1	TTCAACCCAGCGTGGGT	19	61385724	0.918234	1	19	57
MutuI Mock A	chr1	-	61616760	61616778	G6124.1	GTTTCCTGGATGGTGCACC	62	61616771	0.731798	1	61	305
MutuI Mock A	chr1	-	62789163	62789183	G6134.1	AATACATGTAGGAATGACAGA	15	62789177	0.694547	1	15	45
MutuI Mock A	chr1	-	62945677	62945701	G6136.1	GAAATGTCGTGAACTCTAGGAAGAG	45	62945677	0.966586	1	45	180
MutuI Mock A	chr1	-	63333095	63333117	G6146.1	AAAACTGTGTAGTACTAATAGCC	25	63333117	0.942635	1	25	125
MutuI Mock A	chr1	-	63957152	63957173	G6150.1	GCCGATGGTGATAGGAGATGTT	5	63957152	0.78636	1	5	25
MutuI Mock A	chr1	-	64160846	64160868	G6153.1	GCTGTAACCAAAATGATCTAGGT	37	64160857	0.895806	1	37	185
MutuI Mock A	chr1	-	64722667	64722688	G6156.1	TGCTCGCTCCACTGACAGAGCC	383	64722688	0.882565	1	174	1150
MutuI Mock A	chr1	-	64833266	64833284	G6157.1	CCACTCTATATGCACTTTG	41	64833274	0.746717	1	41	246
MutuI Mock A	chr1	-	64833718	64833761	G6158.1	TATATCCTTTTATAACTCTACCACTTTGGGGCAAGCTATTCCAG	46	64833748	0.828392	2	53	641
MutuI Mock A	chr1	-	64858822	64858870	G6159.1	ACCACCTTATATACAATCATACCTCTTTCCCTTCTCCATCCCATACATG	37	64858870	0.922643	2	74	518
MutuI Mock A	chr1	-	64952181	64952211	G6160.1	AACCTACACTCTGCTTTCCCTCACACTCCTG	31	64952211	0.996332	1	31	248
MutuI Mock A	chr1	-	65058444	65058462	G6162.1	TACAGTACTGTGATAACTG	101	65058452	0.685457	1	51	555
MutuI Mock A	chr1	-	65636341	65636360	G6168.1	AGATCTGTTGTTGAAAGTAG	7	65636357	0.726957	1	7	42
MutuI Mock A	chr1	-	65636850	65636872	G6169.1	TGTCCTGGAGAACTCTGATGTCC	345	65636872	0.925699	1	11	1940
MutuI Mock A	chr1	-	67119638	67119658	G6187.1	GTTGAGATGGCTGATTTGGTC	4	67119648	0.795662	1	4	28
MutuI Mock A	chr1	-	67367920	67367938	G6189.1	ATTCCACCACGTACTCCTG	3	67367924	0.705308	1	2	13
MutuI Mock A	chr1	-	67413077	67413097	G6190.1	TCATACCATTCACACCTAAAG	22	67413094	0.800381	1	22	88
MutuI Mock A	chr1	-	67427627	67427660	G6191.1	TTCCATAACTCCACCCCAGTGCACTTTATTACTG	33	67427643	0.981098	1	33	330
MutuI Mock A	chr1	-	67544509	67544525	G6193.1	GGGACATCTTGAGCAGA	6	67544509	0.800528	1	6	12
MutuI Mock A	chr1	-	67611104	67611125	G6194.1	TTTCCATGTTAGGTCGTACTCA	343	67611116	0.823385	2	676	2411
MutuI Mock A	chr1	-	67633793	67633814	G6195.1	TTGTTAAATCTTACAGCTTAAC	7	67633810	0.741702	1	7	56
MutuI Mock A	chr1	-	67758314	67758336	G6198.1	GTCCCAAGGGTTTGGTTGTTTGT	10	67758314	0.810166	4	24	64
MutuI Mock A	chr1	-	68475923	68475953	G6204.1	CCCAGGGCCTAACTTACACTAATTAAATCTG	41	68475939	0.813829	2	41	287
MutuI Mock A	chr1	-	68476428	68476458	G6205.1	CACTCTTTTATATATTCTTTTTCCACTTTTG	53	68476446	0.687487	3	104	850
MutuI Mock A	chr1	-	68483728	68483748	G6207.1	ACTCAATAATTCACTACAATG	33	68483739	0.704593	1	33	165
MutuI Mock A	chr1	-	68489573	68489608	G6208.1	ATTTCCTGCAACTTCGCCACTTAAAACTCTACCACG	38	68489594	0.884264	1	38	342
MutuI Mock A	chr1	-	68783450	68783473	G6212.1	GAAAGATGGAAAGTCCCCATGAAT	195	68783473	0.999492	2	388	390
MutuI Mock A	chr1	-	70178929	70178957	G6219.1	AAACTATACCTCCTGAATTGGCTGGCATG	75	70178957	0.732486	3	115	485
MutuI Mock A	chr1	-	71067680	71067702	G6233.1	CAAAGAATTCTCCTTTTGGGCTT	1040	71067686	0.660462	2	25	8255
MutuI Mock A	chr1	-	71207088	71207111	G6238.1	GGTTCAAATCCTAGATCCTCTGCT	8	71207088	0.927774	1	7	56
MutuI Mock A	chr1	-	72192106	72192127	G6243.1	AGCATGTGGTTTAATTTAAACC	42	72192106	0.895962	1	42	294
MutuI Mock A	chr1	-	72318318	72318341	G6247.1	GCCTCAAATCAGCTAAGATTACCC	45	72318323	0.717541	1	19	206
MutuI Mock A	chr1	-	73127300	73127322	G6254.1	TCACTGATTGAGTCCTCCTGAGC	641	73127314	0.736719	1	630	3619
MutuI Mock A	chr1	-	73483427	73483442	G6256.1	TGGAGAAGGCTAACTC	7	73483442	0.998204	1	7	14
MutuI Mock A	chr1	-	73635770	73635791	G6259.1	TTGAATCCTCTAGTAGGCAGCA	56	73635791	0.831743	1	54	278
MutuI Mock A	chr1	-	73747699	73747721	G6261.1	GTTAAGGTACAGGATTTTGATTT	3	73747713	0.903854	2	6	24
MutuI Mock A	chr1	-	74229690	74229713	G6262.1	ACCCCTTAACCATCCCCAACCCCA	20	74229713	0.79033	1	20	40
MutuI Mock A	chr1	-	75130907	75130927	G6267.1	TCTGGTTGGCGACTCCTTCGA	12	75130922	0.774571	1	8	59
MutuI Mock A	chr1	-	75326306	75326327	G6269.1	AGGTGGGCAAGATGAGTATTTT	159	75326306	0.793022	1	130	781
MutuI Mock A	chr1	-	75373312	75373333	G6270.1	GTTGAGGGCCAGGAGCTGGTCT	6	75373326	0.864973	1	6	24
MutuI Mock A	chr1	-	76653104	76653125	G6280.1	CAGGGAAGAAGAATGATGGTGG	20	76653125	0.712173	1	20	40
MutuI Mock A	chr1	-	76677023	76677044	G6281.1	TGATGGACACTCGTTTTCACCT	14	76677028	0.672208	1	14	98
MutuI Mock A	chr1	-	77053604	77053625	G6284.1	GAGATGGAGCATTAGGTAGCTT	24	77053604	0.873772	1	22	119
MutuI Mock A	chr1	-	77151398	77151413	G6287.1	TTTCAGTTGTTCCGCA	20	77151406	0.642244	1	20	120
MutuI Mock A	chr1	-	77311582	77311601	G6291.1	GTCTAACGACAATAACGACT	3	77311601	0.8469	1	3	9
MutuI Mock A	chr1	-	77462903	77462927	G6295.1	GATAACTTTAAGGATTGCAGAGCTT	34	77462905	0.886358	2	35	204
MutuI Mock A	chr1	-	77509052	77509071	G6298.1	ACTAGTCGAGTGATTCTGGG	14	77509058	0.642743	2	3	81
MutuI Mock A	chr1	-	77562545	77562567	G6299.1	AACACAAAAATTTACTAGGTATG	26	77562555	0.652584	1	26	130
MutuI Mock A	chr1	-	77624884	77624911	G6301.1	ATTCCATTCAATATTCTGACACTAACTG	33	77624893	0.847906	1	33	297
MutuI Mock A	chr1	-	77696729	77696753	G6303.1	TTATCTTTAATCTTTACACTACATG	48	77696736	0.825255	3	69	507
MutuI Mock A	chr1	-	77956578	77956601	G6305.1	CACCAACTACAACTCAAACTAATG	12	77956583	0.803989	1	12	36
MutuI Mock A	chr1	-	77960366	77960420	G6306.1	CCTCCAGGGCCTGGAACTCCAATGGGACCATACAACCCTGCACCTTATAATCCTG	259	77960383	0.903825	6	260	2205
MutuI Mock A	chr1	-	77969515	77969545	G6308.1	TCATTTTTCTATTTCCAATTGCACCTTAAAG	60	77969526	0.927975	2	98	742
MutuI Mock A	chr1	-	78094825	78094863	G6309.1	TGGGCCTGGTTAGTACTTGGATGGGAGACTGCCTGGGAA	17	78094835	0.918928	2	34	136
MutuI Mock A	chr1	-	78139079	78139100	G6310.1	TTCTAACCTAGTATCTCCACCA	21	78139093	0.803424	1	21	126
MutuI Mock A	chr1	-	78268638	78268658	G6312.1	TTTGGCGGAAGAGAAAGTATT	27	78268638	0.804828	1	27	135
MutuI Mock A	chr1	-	78828000	78828021	G6317.1	TAACGAACCTATAGCCTTGGCC	15	78828021	0.998188	1	14	60
MutuI Mock A	chr1	-	78962506	78962526	G6319.1	TGTCTTCAACCTGGGTCGGCA	22	78962515	0.877951	1	22	110
MutuI Mock A	chr1	-	79054733	79054756	G6324.1	TCACCTTAATTCTGACTTGAACTG	54	79054744	0.767601	2	78	408
MutuI Mock A	chr1	-	79293481	79293499	G6325.1	CTGAGGATTTATATAATGA	14	79293481	0.944603	1	14	84
MutuI Mock A	chr1	-	79614670	79614694	G6328.1	ATAATGACTGTACTGTAGGAATAAG	88	79614680	0.767538	1	87	526
MutuI Mock A	chr1	-	79805594	79805613	G6330.1	GAGATCAGGGCATGTCTTTA	28	79805594	0.783863	1	28	140
MutuI Mock A	chr1	-	80636390	80636410	G6335.1	GCCCACTGGGCTTTTATTGAC	23	80636390	0.752077	1	23	138
MutuI Mock A	chr1	-	80684836	80684855	G6337.1	AAAGTGGACTGGGAGATCTC	11	80684836	0.86255	1	11	33
MutuI Mock A	chr1	-	81041135	81041154	G6339.1	CTGATTTCCGTGTGAAAATA	61	81041147	0.674218	1	56	368
MutuI Mock A	chr1	-	81504709	81504724	G6343.1	TTCAGAACTGGTACGG	65	81504724	0.963705	1	6	137
MutuI Mock A	chr1	-	81949563	81949581	G6347.1	TTCGGCATCGTTACCTTGA	11	81949580	0.872947	1	11	66
MutuI Mock A	chr1	-	82187642	82187665	G6350.1	AAGAACAGAATTACTTTTTAAATT	27	82187642	0.873098	1	27	216
MutuI Mock A	chr1	-	82515759	82515777	G6354.1	AGCCAAGACCCACAGTGCT	29	82515771	0.936338	1	29	29
MutuI Mock A	chr1	-	82773227	82773244	G6355.1	GAGTTCTTACAGTCTGTC	35	82773229	0.786284	1	35	210
MutuI Mock A	chr1	-	83454481	83454498	G6357.1	CTTGGCGGACTGTAAATC	10	83454496	0.897741	1	4	34
MutuI Mock A	chr1	-	83955519	83955538	G6359.1	TTGCTGCACCTTCTGAAGGA	25	83955538	0.812111	1	25	125
MutuI Mock A	chr1	-	84035512	84035533	G6360.1	GTTACAGGTAGAAGACCTGAAA	20	84035512	0.981744	1	19	61
MutuI Mock A	chr1	-	84260490	84260511	G6364.1	CTGCCGTAACCATGATTGTCCT	19	84260497	0.698597	1	19	114
MutuI Mock A	chr1	-	84656547	84656569	G6366.1	AGCCCTTGTTTTAAAGATATGTG	34	84656557	0.705992	2	32	273
MutuI Mock A	chr1	-	84686414	84686443	G6367.1	TTCCCTTTATCTAAATGACACTATTATCTG	49	84686427	0.93726	1	49	588
MutuI Mock A	chr1	-	84953992	84954014	G6370.1	TTTGAAGAATCAGCCAGTGAGTT	45	84953999	0.913907	1	45	270
MutuI Mock A	chr1	-	85267748	85267781	G6374.1	AAAATACCATCTTCTCTTCAACTACACTTCCCAG	25	85267763	0.81949	1	25	225
MutuI Mock A	chr1	-	85267813	85267839	G6375.1	CCCTTTTTTTCTACTAATTCTTCTCTG	21	85267822	0.809088	1	21	294
MutuI Mock A	chr1	-	85321248	85321269	G6377.1	GTACCTAAGCTGTGGATTTGCT	71	85321258	0.779294	1	71	463
MutuI Mock A	chr1	-	85463881	85463903	G6379.1	GGGGAGAGACAAATAGAGTGAGA	12	85463881	0.973422	1	12	12
MutuI Mock A	chr1	-	85622174	85622233	G6381.1	CCTACCTCTCAAACCACATCTTATACCACTCTCCAACCACATCTTATACCACTCTCCATG	4	85622222	0.960623	1	4	60
MutuI Mock A	chr1	-	86186902	86186920	G6386.1	AATTCCGAGTGTTGGAACC	33	86186902	0.866896	1	33	132
MutuI Mock A	chr1	-	86254973	86254994	G6388.1	CCTGCAGGATGAAGGCCCTTTG	24	86254975	0.689823	1	24	96
MutuI Mock A	chr1	-	86779577	86779595	G6395.1	GTTTACAGTCTGATGGATC	6	86779583	0.841876	2	12	30
MutuI Mock A	chr1	-	86852289	86852308	G6396.1	TTCTGAAAGCCTGCCCGGAA	5	86852294	0.997629	1	5	15
MutuI Mock A	chr1	-	86968915	86968936	G6397.1	ACTCAGCTGAATGGTACTAATG	30	86968925	0.789703	1	30	150
MutuI Mock A	chr1	-	87141781	87141799	G6401.1	AATAGGTTGAGGTGTTAAC	10	87141792	0.749361	1	10	50
MutuI Mock A	chr1	-	87916321	87916337	G6406.1	TATGTGGTGAGGTTAAC	7	87916329	0.75959	1	7	35
MutuI Mock A	chr1	-	88455785	88455805	G6410.1	GACGAGAGGAACTGCGGTTTC	21	88455801	0.996417	1	21	55
MutuI Mock A	chr1	-	88482947	88482965	G6411.1	TGGTTTCCTGAGCACTTGG	3	88482965	0.876126	1	3	18
MutuI Mock A	chr1	-	88526985	88527005	G6412.1	TTGACAACCCTACTGCAAACC	5	88526985	0.965831	1	5	15
MutuI Mock A	chr1	-	88554867	88554890	G6413.1	CTTGTGGCCACTGTCTGAGCTGTT	22	88554867	0.851183	1	22	176
MutuI Mock A	chr1	-	88639055	88639077	G6414.1	AGTGATCAGTTAGCTACCTGGTG	22	88639063	0.824591	1	22	132
MutuI Mock A	chr1	-	88887502	88887524	G6416.1	AACTGGGATGTTTACTTTGAAAA	27	88887524	0.997303	2	54	162
MutuI Mock A	chr1	-	89104154	89104179	G6417.1	CCTACTTTAACCCATTTTTCAACCTG	76	89104171	0.787239	1	34	726
MutuI Mock A	chr1	-	90162084	90162107	G6425.1	CTAGTAGAAGGATCTGGAAAGGTC	4	90162101	0.873017	1	4	16
MutuI Mock A	chr1	-	90409616	90409633	G6430.1	TTCTACCTGCCGCTCAAT	6	90409625	0.844681	1	6	28
MutuI Mock A	chr1	-	90612880	90612899	G6433.1	GTGTCCAGTTTGAACCCTGT	15	90612896	0.659867	2	30	75
MutuI Mock A	chr1	-	90706102	90706118	G6435.1	GATTCAAGCGTTATTCG	6	90706102	0.819249	1	6	30
MutuI Mock A	chr1	-	90732233	90732256	G6438.1	AACCATCCAGTCTTTGAACGCAAA	2738	90732233	0.680211	2	5	13685
MutuI Mock A	chr1	-	90916509	90916531	G6439.1	CCATTAATAAACTGTTGCACATG	38	90916521	0.623173	2	76	190
MutuI Mock A	chr1	-	90942781	90942797	G6440.1	GTTAATACCTGGGGTTG	4	90942781	0.867846	1	4	20
MutuI Mock A	chr1	-	91230253	91230272	G6443.1	TGCACTGCGTGATCTCAGCT	18	91230264	0.764665	1	18	90
MutuI Mock A	chr1	-	91387229	91387345	G6446.1	CGGCCAAGCGTTCATAGCGACGTCGCTTTTTGATCCTTCGATGTCGGCTCTTCCTATCATTGTGAAGCAGAATTCACCAAGCGTTGGATTGTTCACCCACTAATAGGGAACGTGAGC	12604	91387246	0.960283	17	6941	102845
MutuI Mock A	chr1	-	91387354	91387390	G6446.2	GCAGGAGGTGTCAGAAAAGTTACCACAGGGATAACTG	712	91387390	0.775609	2	26	1501
MutuI Mock A	chr1	-	91387430	91387458	G6446.3	TGATTTTCAGTACGAATACAGACCGTGAA	214	91387452	0.89693	2	208	846
MutuI Mock A	chr1	-	91387555	91387582	G6448.1	AGTGCCAGGTGGGGAGTTTGACTGGGGC	152	91387574	0.85167	1	33	792
MutuI Mock A	chr1	-	91534728	91534754	G6453.1	ATTACCTGTTTGCAATTCAACCCCAAG	15	91534744	0.69585	1	15	103
MutuI Mock A	chr1	-	91649273	91649295	G6454.1	GGTTCTGGAAGGTTAAAAGGACT	28	91649273	0.998171	1	28	140
MutuI Mock A	chr1	-	92115677	92115702	G6458.1	ACCCCTTCACTGACCTCAACTACATG	367	92115697	0.714283	1	29	2173
MutuI Mock A	chr1	-	92372973	92372992	G6462.1	TAAGAGGACAATTATTTATT	14	92372973	0.773291	1	14	98
MutuI Mock A	chr1	-	92843104	92843128	G6467.1	CTTTAAAAACCAATGCTGTGAAAAG	46	92843118	0.910288	2	47	229
MutuI Mock A	chr1	-	92944092	92944126	G6468.1	ATTTTCTTTCCTTTTCTAACCACTTTTTAAACTCT	23	92944122	0.806676	1	23	414
MutuI Mock A	chr1	-	93031211	93031230	G6471.1	CATAAATGATGGATGCTAGC	15	93031224	0.773527	1	15	60
MutuI Mock A	chr1	-	93148592	93148615	G6472.1	TTCTTCACTCTATACACTACACCT	18	93148602	0.82952	1	18	144
MutuI Mock A	chr1	-	93516322	93516349	G6478.1	GGGGGTATAGCTCAGGTGGTAGAGCATT	353	93516322	0.9733	2	54	1811
MutuI Mock A	chr1	-	93710577	93710594	G6483.1	GTTGGTGGGGTCGAGACC	15	93710588	0.69381	1	15	45
MutuI Mock A	chr1	-	93869038	93869067	G6484.1	TTACTATTCACTTTACCTCTATTTTTCCAG	9	93869061	0.85658	2	18	117
MutuI Mock A	chr1	-	93976766	93976782	G6485.1	GGTTCAGGTCCTGTCAG	8	93976771	0.716862	1	8	32
MutuI Mock A	chr1	-	94055127	94055145	G6488.1	CTTACTCGCTTGGTACCTT	18	94055133	0.797842	2	36	108
MutuI Mock A	chr1	-	94174048	94174060	G6491.1	CACGGTCTCGTGG	3	94174053	0.542164	1	2	7
MutuI Mock A	chr1	-	94213137	94213156	G6493.1	GTTAAAGTGGGTGAAAAGCC	56	94213149	0.749048	1	54	159
MutuI Mock A	chr1	-	94223380	94223401	G6494.1	GGGGCTAAGTAACTCACCCAAG	32	94223392	0.705114	1	32	64
MutuI Mock A	chr1	-	94299979	94299998	G6497.1	CCTAACAGACTGGTACACTT	3	94299990	0.859027	1	3	12
MutuI Mock A	chr1	-	94318946	94318966	G6498.1	ATCAGGTGAAATTGTAGTATT	48	94318946	0.850751	2	45	332
MutuI Mock A	chr1	-	94427455	94427476	G6501.1	GGCAGTATGGCATGGGTACTTA	31	94427455	0.785593	2	32	154
MutuI Mock A	chr1	-	95155797	95155815	G6510.1	TACCTGGTTGATCCTGCCA	691	95155812	0.66049	1	1	4145
MutuI Mock A	chr1	-	95781911	95781930	G6514.1	TGGATTAAATCTGCAAGACT	20	95781926	0.81516	2	40	80
MutuI Mock A	chr1	-	96873950	96873972	G6521.1	TGCAACAAACGCTGACTGCTGGA	25	96873963	0.948068	1	25	75
MutuI Mock A	chr1	-	97843986	97844026	G6535.1	ATCTTTATTTCCCTATCACTTTATTCTCCTTTCTTTCCCTG	25	97844008	0.875793	1	25	525
MutuI Mock A	chr1	-	98275516	98275536	G6540.1	TCTGACTCGCTCTCTACCTTA	20	98275522	0.753836	1	19	140
MutuI Mock A	chr1	-	98745914	98745932	G6544.1	AATAACAATGCTGGGCTCT	190	98745921	0.673816	1	1	949
MutuI Mock A	chr1	-	99165872	99165892	G6546.1	GATTCTCCCTGTCCATGTCTA	14	99165887	0.766236	1	14	98
MutuI Mock A	chr1	-	99210214	99210233	G6547.1	ATCCCATTCCAAACTTGGAC	6	99210214	0.86455	1	6	24
MutuI Mock A	chr1	-	99417984	99418005	G6549.1	GTTCCAAGGCCAATGGGGTTGT	17	99418005	0.873179	1	17	85
MutuI Mock A	chr1	-	99460670	99460684	G6552.1	ACCGTGAGTACTGAT	4	99460684	0.970584	1	4	12
MutuI Mock A	chr1	-	100084015	100084050	G6559.1	ATACTCCCCCACCTCCCCCATTTAGATACACTACTG	86	100084023	0.76156	2	76	698
MutuI Mock A	chr1	-	100172323	100172345	G6560.1	TCTCTGTTAATATATTTGTTAGT	42	100172330	0.734348	1	42	504
MutuI Mock A	chr1	-	100191590	100191610	G6561.1	CCATCCTCATTCAACTACATG	15	100191599	0.737982	1	15	75
MutuI Mock A	chr1	-	100308344	100308363	G6562.1	AGTTCCCGGCTTTTGTACTC	10	100308354	0.685306	1	10	70
MutuI Mock A	chr1	-	100341059	100341082	G6564.1	TCAGGAAAAAAATGATAAGGGTAG	3	100341074	0.906918	1	3	9
MutuI Mock A	chr1	-	101499899	101499917	G6572.1	TTCAGAAGAAGGACTAGCC	14	101499902	0.999716	1	14	28
MutuI Mock A	chr1	-	101882696	101882716	G6578.1	CTGGTACTGCCCAAGAGTCTA	23	101882696	0.887351	1	23	92
MutuI Mock A	chr1	-	102219071	102219092	G6580.1	GAATCCTCTGTGCTCTATCCTT	7	102219071	0.694483	2	14	49
MutuI Mock A	chr1	-	103992531	103992556	G6590.1	TTCCAATGACTGTGTTAGCACCTATA	416	103992532	0.97938	1	353	2340
MutuI Mock A	chr1	-	104106206	104106229	G6593.1	GTGAGAGTCTTTTAGTGGAAAACT	27	104106222	0.67316	1	27	189
MutuI Mock A	chr1	-	104128355	104128371	G6594.1	AAGCTATTTAGGTAGTG	128	104128355	0.927643	1	128	640
MutuI Mock A	chr1	-	104537464	104537486	G6600.1	GAAGATGTCTGTGGCAAAAGCAC	7	104537464	0.847896	1	6	22
MutuI Mock A	chr1	-	105591576	105591596	G6606.1	AGAAATACCACCCTTATTGTC	8	105591577	0.675619	1	8	40
MutuI Mock A	chr1	-	106544541	106544561	G6613.1	AGGACTGGAGTGGATGAGCCT	16	106544546	0.828605	1	16	48
MutuI Mock A	chr1	-	106808858	106808881	G6614.1	TAAGATTTGAGAGGGGCTGATCTG	55	106808860	0.829778	1	55	291
MutuI Mock A	chr1	-	107570808	107570852	G6622.1	AAGGGTTCCATGTGAACAGCAGTTGGACATGGGTCATTCGGTCCT	1232	107570823	0.841598	2	404	6048
MutuI Mock A	chr1	-	107864203	107864222	G6626.1	GTTCAACTCTGATATTCTCC	8	107864214	0.767109	1	8	56
MutuI Mock A	chr1	-	107888355	107888370	G6627.1	GGGAGAGTAGGTTGCC	14	107888355	0.75113	1	14	28
MutuI Mock A	chr1	-	108573526	108573549	G6637.1	AAATTCTTGGATTTATTGGAGACT	1670	108573532	0.77608	1	1456	15222
MutuI Mock A	chr1	-	109064313	109064343	G6642.1	CTTTATATTACCATACTTGAATTACTTACTG	7	109064343	0.781797	2	14	84
MutuI Mock A	chr1	-	109587630	109587656	G6648.1	ACCATCTCTCCAACCACTTCTTCCCTG	32	109587642	0.835951	1	32	224
MutuI Mock A	chr1	-	109813771	109813791	G6660.1	TGACTCCCCTAAAATGCACCA	29	109813771	0.992449	2	58	58
MutuI Mock A	chr1	-	110207406	110207425	G6671.1	ACCCTCTGAGTGCCGACGCT	9	110207425	0.863001	1	8	28
MutuI Mock A	chr1	-	110489430	110489446	G6677.1	CCACGCCGTCAATGATG	6	110489434	0.638674	1	6	12
MutuI Mock A	chr1	-	110719591	110719608	G6684.1	GTTTGATCCCACTTAGCT	127	110719605	0.703204	1	126	763
MutuI Mock A	chr1	-	110734176	110734198	G6685.1	AGGATAGTGGCTTCCCATGGGGG	5	110734187	0.71212	1	5	20
MutuI Mock A	chr1	-	110847795	110847816	G6687.1	ATACAAACCAAATGGCTACCTG	23	110847807	0.937233	1	23	69
MutuI Mock A	chr1	-	110927373	110927404	G6688.1	CTCACACTACATTTATCTTTTTTTAATTCCTG	23	110927390	0.733176	3	69	299
MutuI Mock A	chr1	-	110946480	110946508	G6689.1	CAATATAATTCATGTACTGTAAAATCCAG	20	110946496	0.778503	1	20	160
MutuI Mock A	chr1	-	110946797	110946819	G6690.1	TCGGGCACAGTGGCGGGCACCTG	24	110946809	0.995898	1	24	48
MutuI Mock A	chr1	-	111775972	111775991	G6696.1	CCCCTTTCCCCACTATTTCT	3	111775975	0.686717	1	3	21
MutuI Mock A	chr1	-	111785494	111785510	G6697.1	CTGTTAAGTTGCCACCT	6	111785501	0.722224	1	6	30
MutuI Mock A	chr1	-	111851435	111851457	G6698.1	AGAGGTATGTGAGCTGGGTTAAG	80	111851450	0.75283	2	94	386
MutuI Mock A	chr1	-	111904690	111904705	G6700.1	CTTGCCGTCGCCACCA	3	111904703	0.633366	1	3	6
MutuI Mock A	chr1	-	112057116	112057137	G6707.1	AGTCTCAGGCCTGGCCGTGTTC	21	112057116	0.822218	1	12	96
MutuI Mock A	chr1	-	112097333	112097354	G6708.1	ACAATTAGACCGTGGGCTTGAT	20	112097333	0.89585	1	20	100
MutuI Mock A	chr1	-	112100116	112100137	G6709.1	CAGTTGGTCATGGGGAAACCCT	29	112100135	0.706615	1	29	116
MutuI Mock A	chr1	-	112129744	112129765	G6710.1	AATTCCCACCACGTTCCTGTTC	9	112129748	0.671879	1	9	47
MutuI Mock A	chr1	-	112150464	112150483	G6711.1	GTGCATGAAGGGGGAATTGC	14	112150464	0.807313	1	14	42
MutuI Mock A	chr1	-	112914117	112914141	G6724.1	ACTACAAATACACATACTGGGCATG	28	112914123	0.833209	1	28	112
MutuI Mock A	chr1	-	112929306	112929334	G6726.1	CATTTTGGAATTTATCTACACTTAAAATG	8	112929325	0.788648	1	8	88
MutuI Mock A	chr1	-	112949122	112949144	G6727.1	CTGAGAGGTGGAGGTAATCCCAG	18	112949144	0.992947	1	18	54
MutuI Mock A	chr1	-	113295472	113295493	G6734.1	TACCGGGTCCAGACAGAGTAAG	129	113295472	0.737486	1	1	383
MutuI Mock A	chr1	-	113297062	113297079	G6735.1	TTGCTTCAAGATGAGATC	23	113297074	0.690545	1	22	116
MutuI Mock A	chr1	-	113746524	113746548	G6739.1	AATTTTCCTAATTATTCACTACCTG	15	113746532	0.660403	2	30	135
MutuI Mock A	chr1	-	114047711	114047734	G6742.1	GTTGCAGTAGCTCAGTTGGGTAGA	31	114047734	0.899144	1	31	186
MutuI Mock A	chr1	-	114447154	114447195	G6746.1	CTTCTAATACTACCTCTCTTCCATTTATTCTTAATACAACTG	25	114447180	0.758551	2	50	400
MutuI Mock A	chr1	-	114707072	114707093	G6748.1	ATTCAAATTTGTGTCATACCAG	19	114707084	0.662944	2	19	133
MutuI Mock A	chr1	-	114707172	114707218	G6749.1	AATAATTTCACTTAATAATTTTTACCTAATCTCCACTTTTTTCATAG	32	114707179	0.824622	1	32	672
MutuI Mock A	chr1	-	114717775	114717805	G6750.1	TTATATACTCTACCTTCATTAATTACTTCTG	18	114717800	0.848321	1	18	252
MutuI Mock A	chr1	-	114736274	114736293	G6751.1	AGGTGGTGGAAGTGGTAGAC	5	114736286	0.712628	1	2	18
MutuI Mock A	chr1	-	114739848	114739880	G6752.1	ATCCAAACCTTCTCCACAACAATGGACATAATG	135	114739860	0.689484	3	135	634
MutuI Mock A	chr1	-	115173748	115173768	G6758.1	AATTCCTTCCTGGGCCTTATA	16	115173757	0.839584	1	16	112
MutuI Mock A	chr1	-	115233913	115233930	G6759.1	CGATTCCTGTTGCCGGCA	3	115233913	0.894459	1	1	14
MutuI Mock A	chr1	-	115237152	115237173	G6760.1	TCAGAGCCCTGCGTTTACATCT	27	115237153	0.812291	1	27	162
MutuI Mock A	chr1	-	115449625	115449645	G6766.1	TAATGTGATAGTCCACGCTGT	3	115449643	0.766771	1	3	18
MutuI Mock A	chr1	-	115663744	115663764	G6769.1	ACGCTGTCCTCCATGTCCTTG	16	115663744	0.873982	1	16	96
MutuI Mock A	chr1	-	115731729	115731749	G6770.1	GGTGCTGAAAGATTAAGTGAT	50	115731743	0.87103	1	50	250
MutuI Mock A	chr1	-	116114773	116114792	G6775.1	GCATCCCTTACGGTCTACCA	45	116114779	0.764546	1	45	180
MutuI Mock A	chr1	-	116989753	116989774	G6783.1	TCAGAGTTCTACTGTCCCATGA	63	116989753	0.979962	1	54	373
MutuI Mock A	chr1	-	117094695	117094714	G6784.1	TTCTCTGTTTCGGCCATGTG	43	117094706	0.67925	1	4	372
MutuI Mock A	chr1	-	117211299	117211314	G6787.1	CTGTTTGAGCGTCATC	5	117211307	0.683276	1	5	25
MutuI Mock A	chr1	-	117888741	117888761	G6789.1	AGTAGGATTAGAAGCCAAATC	30	117888741	0.999877	1	30	90
MutuI Mock A	chr1	-	118598932	118598949	G6794.1	TGAGACCTTTACTATAGC	5	118598949	0.987436	1	5	25
MutuI Mock A	chr1	-	118902583	118902603	G6797.1	CTAATACTGGAGGATGTCTTC	93	118902595	0.881112	1	93	557
MutuI Mock A	chr1	-	118966672	118966693	G6799.1	GTATGAGCAGAGCTGTTGGGAT	16	118966672	0.950741	1	4	80
MutuI Mock A	chr1	-	119228321	119228340	G6803.1	CTGCTGACCGATAGTGAACA	18	119228321	0.782749	2	14	42
MutuI Mock A	chr1	-	119580488	119580508	G6804.1	GATTCCACCACCTTCCTTTGG	7	119580498	0.641991	2	2	47
MutuI Mock A	chr1	-	119665430	119665451	G6805.1	ATGCAAGTCTATTGGTAAGGCC	60	119665438	0.680992	1	59	301
MutuI Mock A	chr1	-	119676746	119676766	G6806.1	AGTGCCCACTTGGGACCACTC	14	119676746	0.998614	1	14	42
MutuI Mock A	chr1	-	119863453	119863471	G6807.1	CCGGCTTTGGCAGTTCCAT	8	119863457	0.765689	1	8	40
MutuI Mock A	chr1	-	119953603	119953622	G6808.1	TTCGAATCCATGCCAGAATG	11	119953603	0.997714	1	10	44
MutuI Mock A	chr1	-	120163060	120163086	G6812.1	CATCCTTTTCCATTCCACTTCTTTTTG	26	120163069	0.823026	2	27	337
MutuI Mock A	chr1	-	120168926	120168949	G6813.1	TCTGGCCGGGACCTTCAACAATAT	66	120168934	0.783293	1	65	330
MutuI Mock A	chr1	-	121020143	121020164	G6817.1	TACAGATCCTGTATTGCCCACC	4	121020143	0.905793	1	4	20
MutuI Mock A	chr1	-	121362982	121363001	G6823.1	AGTGTATGGCTGGTTGGCTA	11	121362998	0.771663	1	11	66
MutuI Mock A	chr1	-	143463239	143463261	G6830.1	TACCACTCACTTGCACCTTACTG	231	143463250	0.785946	1	231	1386
MutuI Mock A	chr1	-	143653627	143653647	G6832.1	CGACTCTGGCCCTGGCCACCA	21	143653640	0.684152	1	21	42
MutuI Mock A	chr1	-	143667001	143667017	G6833.1	GCGGCCCGCGTTCGATT	7	143667017	0.725205	1	6	22
MutuI Mock A	chr1	-	143804034	143804066	G6841.1	GTTTCCGTAGTGTAGTGGTTATCACGTTCGCCT	5	143804034	0.94488	1	2	63
MutuI Mock A	chr1	-	143956003	143956038	G6844.1	AATAAAGGCCTAGTACCCACGCATATTTCAACCATG	20	143956023	0.948204	1	20	140
MutuI Mock A	chr1	-	144288856	144288876	G6847.1	CCACTCACTTGCACCTTACTG	19	144288867	0.763724	1	19	95
MutuI Mock A	chr1	-	144564200	144564220	G6849.1	CCTGCCATAGCAAGCTCAGAA	6	144564220	0.963941	1	6	12
MutuI Mock A	chr1	-	144954720	144954738	G6852.1	TGATAATCTTAAGGACCCA	6	144954720	0.675618	1	6	24
MutuI Mock A	chr1	-	145028481	145028501	G6853.1	ATGCCAGGTCTTATTCATAAT	12	145028481	0.833514	2	24	72
MutuI Mock A	chr1	-	145460450	145460466	G6857.1	TGAGATTTCCCGGAGTC	14	145460450	0.996743	1	13	56
MutuI Mock A	chr1	-	145848661	145848690	G6862.1	TTAGGCCTGGCTCATTCTGCACCTTTCCAG	47	145848672	0.833753	1	47	423
MutuI Mock A	chr1	-	145910164	145910187	G6865.1	TTTCCTTGGTCTGGGGCTCCCCAC	7	145910177	0.766837	1	7	49
MutuI Mock A	chr1	-	145922667	145922719	G6866.1	ACATTATTAAATTTTTTATTTTATTAACACTAATATTTTAACTACAATTACAG	31	145922693	0.866183	2	62	713
MutuI Mock A	chr1	-	145982428	145982444	G6867.1	TTCTCGTTGAGCTCATT	5	145982428	0.859402	1	5	35
MutuI Mock A	chr1	-	145993335	145993353	G6868.1	TTTCCCCTTTGTGCACTTG	37	145993341	0.761344	1	36	297
MutuI Mock A	chr1	-	146052170	146052188	G6871.1	TCTTATCCATTGCACTCCG	12	146052178	0.750926	1	12	72
MutuI Mock A	chr1	-	146160733	146160758	G6872.1	TCTAGTAGCTGGTTCCCTCCAAAGTT	151	146160738	0.815343	1	15	1070
MutuI Mock A	chr1	-	146160768	146160788	G6872.2	GGGTGTAGGGGCGAAAGACTA	8	146160788	0.987694	1	6	15
MutuI Mock A	chr1	-	146160827	146160847	G6873.1	AGAGGAAACTCTGGTGGAGGT	45	146160827	0.902993	1	14	156
MutuI Mock A	chr1	-	146532316	146532337	G6879.1	ATGGCTGTCTTTAGCCTGTGTC	5	146532321	0.815228	1	5	40
MutuI Mock A	chr1	-	147072440	147072465	G6885.1	GGAGGTCAGTGGTTCGAACCCGTTCG	4	147072457	0.772892	1	4	20
MutuI Mock A	chr1	-	147162469	147162509	G6888.1	ATTCAAATCCCCACCCATCCTTCCTCCTCATCTACTTCAAG	23	147162469	0.876983	2	45	230
MutuI Mock A	chr1	-	147469813	147469834	G6889.1	AACTGAAACATCTAAGTACTAG	38	147469813	0.937252	1	31	152
MutuI Mock A	chr1	-	147679595	147679617	G6896.1	GCTACACTCAGGTGCTGTAATCT	51	147679600	0.736044	1	51	306
MutuI Mock A	chr1	-	147894264	147894284	G6901.1	ATTCAGATATCACTGATGGAT	32	147894264	0.879753	2	64	160
MutuI Mock A	chr1	-	148140666	148140691	G6903.1	TTTAATGTGCAATTCCCTCACAAATG	28	148140685	0.772212	1	28	224
MutuI Mock A	chr1	-	148611652	148611675	G6908.1	CTAGTAGCTGGTTCCCTCCAAAGT	47	148611656	0.930879	1	1	237
MutuI Mock A	chr1	-	148611688	148611707	G6909.1	TGGGTGTAGGGGCGAAAGAC	42	148611688	0.99856	1	1	47
MutuI Mock A	chr1	-	148611738	148611764	G6910.1	GAGGAAACTCTGGTGGAGGTCCGTAGC	9	148611745	0.874187	1	9	36
MutuI Mock A	chr1	-	148750316	148750331	G6912.1	ATAACGGTTCTAAGGT	11	148750324	0.63389	1	11	44
MutuI Mock A	chr1	-	149082386	149082409	G6916.1	CACAATCTACCTCACTCTTATCAG	8	149082409	0.903095	2	16	40
MutuI Mock A	chr1	-	149383661	149383685	G6919.1	TATGTAAACTCTGAGTGCTGAAGTT	25	149383676	0.83711	1	25	200
MutuI Mock A	chr1	-	149712592	149712624	G6923.1	GTTTCCGTAGTGTAGTGGTTATCACGTTCGCCT	181	149712609	0.736584	1	1	2347
MutuI Mock A	chr1	-	149734790	149734809	G6924.1	TGGCATCTGAAAATGTGTTC	29	149734809	0.967811	1	29	174
MutuI Mock A	chr1	-	149799806	149799826	G6925.1	ATAGTTTGAGTTTCTCCGTCC	24	149799818	0.649968	2	48	168
MutuI Mock A	chr1	-	149842220	149842252	G6927.1	CTGTGAACTCAAAAGGCTCTTTTCAGAGCCACC	17	149842220	0.991385	1	1	135
MutuI Mock A	chr1	-	149923520	149923557	G6930.1	CCCTCTCCCTCAGTAAATTCACATTTTCCTTCCTCCTG	31	149923544	0.918218	1	31	403
MutuI Mock A	chr1	-	149924825	149924849	G6931.1	CCCCTGCCCCTCATTTCTATAACTG	6	149924849	0.99846	1	6	42
MutuI Mock A	chr1	-	150219806	150219829	G6936.1	TCTTATACCTCAACTACCTTTCAG	24	150219819	0.891858	1	24	192
MutuI Mock A	chr1	-	150266076	150266098	G6938.1	TGCCCTCCTGATGTCCTCGCCCT	23	150266076	0.985039	1	22	138
MutuI Mock A	chr1	-	150506969	150506981	G6941.1	CAAGGCGACGATT	97	150506981	0.976689	1	2	190
MutuI Mock A	chr1	-	150577318	150577351	G6945.1	ACTTTTAACCAACCACCACCACCACCAAAACCAG	43	150577318	0.895159	2	43	129
MutuI Mock A	chr1	-	150579004	150579025	G6946.1	AGGAGGAGGACGAGTTGTACCG	21	150579022	0.851929	1	21	42
MutuI Mock A	chr1	-	150579067	150579095	G6947.1	TTGGTCGGGGAATCTGGTAATAACACCAG	64	150579067	0.988593	2	84	364
MutuI Mock A	chr1	-	150627144	150627168	G6949.1	TGAATGTTGGAGGTTTTAGGATTGT	30	150627155	0.756142	1	30	300
MutuI Mock A	chr1	-	150796818	150796839	G6951.1	CCTGTGGCATTGCCAACCTGGC	19	150796835	0.768421	1	19	76
MutuI Mock A	chr1	-	150930120	150930141	G6954.1	CCTATCCAAAGCTCATCCCTTA	4	150930121	0.782514	1	4	20
MutuI Mock A	chr1	-	150965595	150965618	G6956.1	CACATAACCCTTACCCTACCTCTG	28	150965607	0.779375	1	28	140
MutuI Mock A	chr1	-	150965823	150965846	G6957.1	TTACAATTCACATTCCTTATTCTG	39	150965829	0.727463	2	40	389
MutuI Mock A	chr1	-	150967144	150967171	G6958.1	CCACCATCATTCTCATCAGCTTTTCCTG	38	150967156	0.852304	1	38	342
MutuI Mock A	chr1	-	151300116	151300133	G6964.1	TTTACTAATGCACTACTG	211	151300124	0.816254	1	211	1266
MutuI Mock A	chr1	-	151341098	151341133	G6968.1	CTTCCCTCTCACCCTATTGCCAGTTCCACCAACTAG	27	151341115	0.83009	1	27	243
MutuI Mock A	chr1	-	151404350	151404378	G6969.1	TCTTTGGGCATGATGCTATCTAATCATTG	20	151404369	0.905479	1	20	220
MutuI Mock A	chr1	-	151404425	151404445	G6970.1	TTTCCCCTTTTACCTCAATTG	9	151404437	0.710629	1	9	81
MutuI Mock A	chr1	-	151424145	151424174	G6971.1	CTTCCACACCCTCTTCTACACCTATTCCTG	25	151424157	0.836035	1	25	225
MutuI Mock A	chr1	-	151586754	151586776	G6973.1	AAGCCAGTGTTCTTCAGATTTGT	3	151586776	0.897587	1	1	26
MutuI Mock A	chr1	-	151791312	151791326	G6977.1	ACGCTGTCGCCTCGA	4	151791326	0.854385	1	4	8
MutuI Mock A	chr1	-	151813815	151813836	G6978.1	GCTAACTCGGTGTCAGCAGCCG	99	151813815	0.964185	1	99	297
MutuI Mock A	chr1	-	152777713	152777735	G6995.1	GGAGCTAGAGAGAACTTGGGAGA	50	152777713	0.799022	1	49	101
MutuI Mock A	chr1	-	153383237	153383252	G7001.1	GTTTGAGGACTTAACC	90	153383248	0.69267	1	90	360
MutuI Mock A	chr1	-	153663142	153663169	G7006.1	CATTCCTTTAATACCTCATACCTCCCTG	33	153663151	0.881578	1	33	297
MutuI Mock A	chr1	-	153932924	153932972	G7014.1	AAATCATGGCTGGCTGGGCACCTGATGACTCTAACCTCAACACAACCTG	43	153932947	0.880461	1	43	385
MutuI Mock A	chr1	-	153933519	153933540	G7015.1	CAGCCCCATGGACAGTCTTCTG	3	153933540	0.625584	1	3	12
MutuI Mock A	chr1	-	153952142	153952185	G7017.1	ACCTCACCAACCTGCACTTTCCCCCACCACTGCCCACCCCCCTG	878	153952175	0.943865	2	812	4437
MutuI Mock A	chr1	-	153960206	153960230	G7018.1	CACCTTTCTCTATATCACCTTTCTG	13	153960216	0.834536	1	13	130
MutuI Mock A	chr1	-	153962351	153962372	G7020.1	TCTGTGCTTCACCCCTACCCAG	9	153962362	0.769837	1	9	45
MutuI Mock A	chr1	-	153974537	153974576	G7021.1	AATCCCCTTTTCCCCATCTTCTTCTTTCAGATCATTAATG	34	153974549	0.744304	2	68	510
MutuI Mock A	chr1	-	154180956	154180977	G7024.1	GAGTAGTTCTAAGGTGGGTGAT	33	154180956	0.937629	1	32	198
MutuI Mock A	chr1	-	154548820	154548864	G7027.1	TCCCACTCAATGCTGCTCTAACTCTACCCACACCCACCTAATTAG	456	154548855	0.860345	10	652	4160
MutuI Mock A	chr1	-	154550093	154550113	G7028.1	TACCTATGCTATGGATTTTTA	13	154550107	0.814531	2	12	118
MutuI Mock A	chr1	-	154599628	154599649	G7033.1	GGGAGAATTCCACTGACCTTTA	4	154599632	0.720753	1	4	20
MutuI Mock A	chr1	-	154700492	154700513	G7034.1	TTTTCCTTCTAACACTGCTCAG	10	154700506	0.707371	1	10	80
MutuI Mock A	chr1	-	154865946	154865967	G7039.1	TGCTGACCAGTCTGGAGGCAGG	3	154865967	0.886625	1	3	9
MutuI Mock A	chr1	-	154866552	154866572	G7040.1	CCAGGCCTTGTACACACTGCA	56	154866552	0.99792	1	56	168
MutuI Mock A	chr1	-	154936867	154936891	G7041.1	TCTCACCCTTTTCTCCCCATATCTG	26	154936873	0.864601	1	26	234
MutuI Mock A	chr1	-	154944864	154944880	G7043.1	ACTGATGTCACTTTATG	40	154944876	0.785933	1	40	240
MutuI Mock A	chr1	-	154957104	154957148	G7044.1	TTGCTGGATCTGCTCCCTCTCGCTCTCTCACTCCACTACTTTTTG	27	154957117	0.94669	1	27	459
MutuI Mock A	chr1	-	154957809	154957831	G7045.1	CCCTATACCTCATTTCCTCCATG	32	154957831	0.945953	1	32	224
MutuI Mock A	chr1	-	154990543	154990564	G7048.1	GTGAGACTGAAGGTGATAAACC	26	154990543	0.960251	1	26	78
MutuI Mock A	chr1	-	155250322	155250344	G7060.1	CATCCCCACCACCGCTGCTGCTG	36	155250333	0.925502	1	36	108
MutuI Mock A	chr1	-	155336143	155336199	G7063.1	ACCACCTTCCATTCCATTAAATATTTTTTCCTTTTTCCCCTTTCTGTGTCATTCTTG	27	155336194	0.850197	3	81	675
MutuI Mock A	chr1	-	155336762	155336785	G7064.1	CAACAAAAGTCACTACATAAACTG	65	155336785	0.996852	1	65	195
MutuI Mock A	chr1	-	155336951	155336969	G7065.1	TTTTACCCTTCATAACCTG	24	155336967	0.715084	1	24	168
MutuI Mock A	chr1	-	155478693	155478717	G7069.1	CCTTACTCTCCTTCACCCCTTACAG	6	155478693	0.9207	1	6	42
MutuI Mock A	chr1	-	155482829	155482845	G7070.1	ACGACCATAGGATACTG	4	155482833	0.675897	1	4	8
MutuI Mock A	chr1	-	155514140	155514158	G7071.1	CTCTTCATTCTCCCTCCTG	7	155514157	0.756747	1	7	49
MutuI Mock A	chr1	-	155675056	155675081	G7073.1	ACACAAATCCACCTTCTTGCCACCTG	32	155675063	0.682826	1	32	160
MutuI Mock A	chr1	-	155688539	155688554	G7074.1	TCGCAGGACGGCCGAA	3	155688554	0.539659	1	2	1
MutuI Mock A	chr1	-	155717096	155717115	G7075.1	TTGGTGCGGGAAATAGCTCT	28	155717104	0.923387	2	28	140
MutuI Mock A	chr1	-	155784766	155784787	G7077.1	CCTTAAAGATTGTCAACTAGTT	28	155784787	0.907253	1	28	196
MutuI Mock A	chr1	-	155791389	155791418	G7078.1	ACCTCTCACCATGCACATTACTCTTCTCTG	38	155791407	0.957731	1	38	342
MutuI Mock A	chr1	-	155822158	155822176	G7079.1	GGGTTACCCGTGACAGAAC	4	155822158	0.888801	1	3	9
MutuI Mock A	chr1	-	155917636	155917658	G7080.1	TCCTTTTATTCCTGCTGCTCCTG	36	155917645	0.795139	1	19	377
MutuI Mock A	chr1	-	155950439	155950455	G7081.1	CTACCTGTCACTACTCG	23	155950450	0.738802	1	23	92
MutuI Mock A	chr1	-	155977949	155977969	G7082.1	CTTGGCGTGGCGACCCCCCAT	17	155977967	0.696314	1	16	52
MutuI Mock A	chr1	-	156244679	156244700	G7087.1	GAATGAACTGGGTAAATGGGTA	27	156244688	0.804114	1	27	108
MutuI Mock A	chr1	-	156266297	156266318	G7088.1	GTAACACCCCAAGTGGGTGAGG	14	156266318	0.99984	1	14	28
MutuI Mock A	chr1	-	156466200	156466236	G7092.1	CTCAAACGGCCCGTACTGTACAGACGAGATTCTTCTG	36	156466220	0.836005	1	36	288
MutuI Mock A	chr1	-	156467393	156467413	G7093.1	TACCCCCCACCATTTTCACTG	34	156467402	0.601471	2	34	170
MutuI Mock A	chr1	-	156742206	156742249	G7103.1	CCTCTCTACAGTCTCGTCTCTTTTACCCTGGCCCCTCTCCCTTG	66	156742225	0.753112	5	88	948
MutuI Mock A	chr1	-	156743306	156743338	G7105.1	CTCTCCTCTTCTACTCACTTTTCCCACTCCAAG	16	156743335	0.872499	2	32	160
MutuI Mock A	chr1	-	156751660	156751680	G7106.1	AATTTCAAACACAAACAACTG	17	156751680	0.711478	1	17	51
MutuI Mock A	chr1	-	156844787	156844810	G7108.1	GGGAGGCCTCCAGCAAGAACAGTG	14	156844802	0.998998	1	14	14
MutuI Mock A	chr1	-	157279034	157279049	G7114.1	ATTCCGGGCAAGCTCT	8	157279040	0.695983	1	1	31
MutuI Mock A	chr1	-	157390162	157390181	G7115.1	TTAGTTGCTGGCAATAGACT	6	157390162	0.972194	1	4	36
MutuI Mock A	chr1	-	157753546	157753565	G7122.1	GGAGGGTAGAGCACCCCATT	3	157753551	0.708538	1	2	7
MutuI Mock A	chr1	-	158039572	158039592	G7124.1	TAAGTGTGGGGTGGGAGGTTC	42	158039588	0.772025	1	42	210
MutuI Mock A	chr1	-	158189107	158189128	G7126.1	GCATCATTGGTCCAGTGGTAGA	271	158189128	0.756513	2	7	1619
MutuI Mock A	chr1	-	158560382	158560402	G7127.1	TTCTAAAGGATATGCCTGTTC	27	158560393	0.835485	2	27	189
MutuI Mock A	chr1	-	158596691	158596712	G7128.1	CCTTTCTGGAGCAGTTCCATCC	12	158596691	0.965185	1	12	72
MutuI Mock A	chr1	-	158611819	158611840	G7129.1	AGAGGATCATAGGTTCAAGTCC	23	158611819	0.976782	1	23	92
MutuI Mock A	chr1	-	159059648	159059687	G7133.1	CCCACCTAAATGACACTAACTCCAAATCACCATCATCCAG	10	159059676	0.916038	1	10	60
MutuI Mock A	chr1	-	159141621	159141642	G7135.1	AGAGGTTCCGGGTTCGAGTCCC	23	159141636	0.77265	1	23	92
MutuI Mock A	chr1	-	159684263	159684286	G7140.1	AATCAGTGATGCTGGAGGGATATA	36	159684286	0.920199	2	71	143
MutuI Mock A	chr1	-	159779721	159779742	G7142.1	GGAAGCTTAAAGAAGTTGGTTA	31	159779721	0.844968	1	31	155
MutuI Mock A	chr1	-	160058313	160058333	G7145.1	GGGAGAGTGTTGACAGGGTGG	20	160058313	0.99825	1	20	60
MutuI Mock A	chr1	-	160109171	160109189	G7146.1	GTGTCTCTGAAAGTCCAAG	4	160109180	0.739078	1	4	16
MutuI Mock A	chr1	-	160216997	160217048	G7148.1	CCCCTAACCATCCCACACTCTTCACTTTCCTTTCCACCTTATTCATTCTCTG	71	160217037	0.770563	6	130	1219
MutuI Mock A	chr1	-	160239811	160239833	G7149.1	TCAATACCCTGCACTTTAACCAG	78	160239824	0.839902	2	96	372
MutuI Mock A	chr1	-	160264290	160264310	G7151.1	CTATTCACTGTTGCAGCCCCA	3	160264290	0.78542	1	3	15
MutuI Mock A	chr1	-	160421759	160421779	G7155.1	TGTGGCAGGCAGAATTCAAAG	23	160421769	0.629501	2	46	46
MutuI Mock A	chr1	-	160678802	160678835	G7159.1	CTTTTTTCCCACCCAAAATTGTGACAACATTATG	5	160678818	0.849698	1	5	55
MutuI Mock A	chr1	-	160834172	160834189	G7162.1	ACGGAAGAGATAACCTTT	44	160834172	0.745529	1	15	74
MutuI Mock A	chr1	-	160998351	160998381	G7163.1	TCCTTCCATCTCTGGGGCCCACTCTCTTCTG	35	160998373	0.823765	1	35	350
MutuI Mock A	chr1	-	161047589	161047616	G7164.1	CCCAACTCTATAGGCTTTGGCCCTCCAG	19	161047598	0.768012	1	19	114
MutuI Mock A	chr1	-	161100624	161100650	G7166.1	ACTCCCACTTCTAATTTCTCTTTATTG	26	161100635	0.756078	1	25	313
MutuI Mock A	chr1	-	161160066	161160084	G7167.1	TCGAATCCCTGCCTCTCTG	20	161160066	0.873331	1	20	100
MutuI Mock A	chr1	-	161219977	161219998	G7170.1	AGCACTGTGGAGGTTGGGGGTT	13	161219984	0.775875	1	13	65
MutuI Mock A	chr1	-	161378118	161378143	G7171.1	ATAAAACTGGCACTTTACAAACATTG	32	161378136	0.87013	2	64	160
MutuI Mock A	chr1	-	161399744	161399772	G7172.1	GTTTCCGTAGTGTAGTGGTTATCACGTTC	21	161399745	0.759089	1	1	164
MutuI Mock A	chr1	-	161447260	161447299	G7176.1	TCCCTGGTGGTCTAGTGGTTAGGATTCGGCGCTCTCACCG	40	161447297	0.945356	2	10	236
MutuI Mock A	chr1	-	161447597	161447619	G7177.1	AGCAGTTGACCCGGGTTCGATTC	25	161447597	0.807201	1	24	124
MutuI Mock A	chr1	-	161462016	161462090	G7184.1	TCCCTGGTGGTCTAGTGGTTAGGATTCGGCGCTCTCACCGCCGCGGCCCGGGTTCGATTCCCGGTCAGGGAAGCC	1330	161462087	0.947302	3	90	5442
MutuI Mock A	chr1	-	161462376	161462394	G7185.1	TCGATTCCCGGCCAACGCA	25	161462376	0.666524	1	25	50
MutuI Mock A	chr1	-	161469343	161469398	G7187.1	GCCTTCCTTCGTTGGCTCTGCCTGCCAACTGCCAGGCCCCTTCACACCTCCCCTTT	31	161469398	0.967247	1	19	285
MutuI Mock A	chr1	-	161469770	161469777	G7188.1	GTTCGATT	8	161469770	0.558065	1	1	31
MutuI Mock A	chr1	-	161470427	161470442	G7189.1	GACCGGGGTTCGATTC	247	161470442	0.950611	1	1	987
MutuI Mock A	chr1	-	161523838	161523864	G7191.1	CGATTCCCGGCCAATGCACTTTCATTT	94	161523852	0.946957	3	134	540
MutuI Mock A	chr1	-	162052982	162053003	G7200.1	CTGATATCTACATCTCTTCCTT	26	162053003	0.912106	2	52	208
MutuI Mock A	chr1	-	162212433	162212457	G7203.1	TTGTGATGGGGAGAGTAAATAGTTT	30	162212457	0.873064	1	30	240
MutuI Mock A	chr1	-	162372082	162372102	G7204.1	GTGAACCCAGTTGATCTAACC	8	162372102	0.998947	1	8	32
MutuI Mock A	chr1	-	163327535	163327552	G7214.1	TGTTCCAGTCGAATTCCA	4	163327552	0.819902	1	4	20
MutuI Mock A	chr1	-	163399973	163399995	G7215.1	CATGGACGAGAAAAAAAAAGAAT	15	163399973	0.999581	1	15	15
MutuI Mock A	chr1	-	163555225	163555249	G7218.1	AAAACCAACTTAGAATTGGTACAGA	4964	163555234	0.69476	1	4954	19866
MutuI Mock A	chr1	-	163974706	163974729	G7221.1	ATGTTGAAAAAAAGGGTAAAAGTT	31	163974707	0.844464	1	31	155
MutuI Mock A	chr1	-	163975821	163975838	G7222.1	AGTCCTGTCGATGTCACC	8	163975831	0.698435	1	8	32
MutuI Mock A	chr1	-	164437934	164437948	G7226.1	AAACGTTGGGTGCTA	4	164437937	0.691072	1	4	12
MutuI Mock A	chr1	-	165348822	165348839	G7241.1	ACCCGCTGATTGGCAGCC	3	165348822	0.808074	1	3	6
MutuI Mock A	chr1	-	165356020	165356041	G7242.1	GCGGGATTGCAAACCCCATCGT	17	165356031	0.770762	1	17	51
MutuI Mock A	chr1	-	165680645	165680668	G7246.1	TTAAACCTTCTCCCTTTACACCTG	38	165680667	0.900279	1	38	304
MutuI Mock A	chr1	-	165989740	165989757	G7249.1	GTGCTAATCGGAATTACT	10	165989757	0.922604	1	3	50
MutuI Mock A	chr1	-	166509846	166509865	G7253.1	GATGGACAAACCAGGTGTGT	10	166509864	0.99983	1	10	30
MutuI Mock A	chr1	-	166646436	166646451	G7255.1	TATCGAATCTTTGAAC	9	166646451	0.902988	1	9	45
MutuI Mock A	chr1	-	166668691	166668711	G7256.1	AAGGGGTTGAGAAGAGAAACT	18	166668700	0.711206	1	18	36
MutuI Mock A	chr1	-	166857671	166857704	G7258.1	ATCCCTACACATACTGTCTATGCTCTTAACATTG	161	166857684	0.820903	2	163	1769
MutuI Mock A	chr1	-	166940355	166940377	G7260.1	TTCATCATGTCTTTCTGTAAATC	24	166940371	0.788648	1	24	240
MutuI Mock A	chr1	-	167544520	167544540	G7271.1	TAATTTATAATGCACTTTCTG	20	167544530	0.836927	1	20	180
MutuI Mock A	chr1	-	167572829	167572853	G7273.1	ACTGTAAGGTAACTGAACTTGGAGA	34	167572849	0.840126	1	29	165
MutuI Mock A	chr1	-	167804480	167804502	G7278.1	GTGAAAGCCAGTCTGAAAAGGCC	33	167804502	0.999506	1	33	66
MutuI Mock A	chr1	-	168503220	168503240	G7289.1	CTGATCAGAGGGCTGCCAACC	379	168503240	0.773136	2	2	760
MutuI Mock A	chr1	-	168781669	168781688	G7294.1	ATTGCTGTGTGAAAGTAGGG	13	168781683	0.681016	1	13	65
MutuI Mock A	chr1	-	169140575	169140596	G7299.1	TCCCTGAAGCTTTACTGTAGCT	78	169140596	0.952437	1	54	540
MutuI Mock A	chr1	-	169166635	169166672	G7301.1	ACTTTTTACCGAGGTCTTTACTCCACCCCTACAAAATG	25	169166671	0.820125	2	50	250
MutuI Mock A	chr1	-	169234718	169234741	G7302.1	CTCTTCTTTTTTCTTCCCCCTCTG	13	169234739	0.772968	1	13	156
MutuI Mock A	chr1	-	169992744	169992764	G7308.1	TTTCGGCTGTGTTATAGCCTA	34	169992764	0.873752	1	34	272
MutuI Mock A	chr1	-	170730807	170730829	G7315.1	TATTGCTAGCTTCATGTTAGATA	5	170730819	0.790149	1	5	45
MutuI Mock A	chr1	-	170826030	170826051	G7319.1	TGCCTCTTGCTGGTGTTATGGC	28	170826044	0.75395	1	28	224
MutuI Mock A	chr1	-	170929583	170929601	G7320.1	CCTGGGAATTGCGTCTGAA	9	170929594	0.739538	1	9	36
MutuI Mock A	chr1	-	171541737	171541757	G7326.1	GTGGTCGAGTAGGACGCTGCC	12	171541737	0.999165	1	12	36
MutuI Mock A	chr1	-	171683744	171683771	G7328.1	AAACATCCCTGGAATTACTCTGCTTAAT	25	171683757	0.792043	1	25	200
MutuI Mock A	chr1	-	171701261	171701279	G7329.1	GATGACTGTTCTGTTAACC	8	171701263	0.756723	1	8	48
MutuI Mock A	chr1	-	171805946	171805968	G7333.1	GGCTGGCAGCTCTCTGTACCAGC	3	171805960	0.784979	1	3	12
MutuI Mock A	chr1	-	171920805	171920821	G7334.1	TTCCTGATAAATGGACG	5	171920816	0.669707	1	5	20
MutuI Mock A	chr1	-	172188395	172188413	G7338.1	ATTCCTGGTTAGAGAGCCA	11	172188395	0.848276	2	22	33
MutuI Mock A	chr1	-	172696754	172696774	G7343.1	CATTGACCTAGCCAATGAGTT	8	172696760	0.763055	2	16	32
MutuI Mock A	chr1	-	173141647	173141670	G7346.1	CTTTGACATGGCCTACCAAGGCTT	5	173141662	0.841051	1	4	28
MutuI Mock A	chr1	-	173340478	173340497	G7347.1	GAGGGTCAGGCTCATCACCT	7	173340478	0.90416	1	4	23
MutuI Mock A	chr1	-	173480367	173480390	G7349.1	ATCCTAAACCAGATGATTTAGGCA	43	173480390	0.79848	2	70	172
MutuI Mock A	chr1	-	173864151	173864218	G7352.1	ATACATGATGATCTCAATCCAACTTGAACTCTCTCACTGATTACTTGATGACAATAAAATATCTGATA	1340	173864207	0.765851	4	5	28058
MutuI Mock A	chr1	-	173864369	173864445	G7353.1	AACCAATGATGTAATGATTCTGCCAAATGAAATATAATGATATCACTGTAAAACCGTTCCATTTTGATTCTGAGGTT	32	173864445	0.90572	1	1	831
MutuI Mock A	chr1	-	173864833	173864904	G7354.1	TACAATGATGATAACATAGTTCAGCAGACTAACGCTGATGAGCAATATTAAGTCTTTCGCTCCTATCTGATG	672	173864896	0.82246	1	1	14765
MutuI Mock A	chr1	-	173865959	173866028	G7357.1	CCTGGATGATGATAAGCAAATGCTGACTGAACATGAAGGTCTTAATTAGCTCTAACTGACTAAAGGCATT	23539	173866028	0.730603	16	140	397307
MutuI Mock A	chr1	-	173866635	173866713	G7358.1	CCACAATGATGACAGTTTATTTGCTACTCTTGAGTGCTAGAATGATGAGGATCTTAACCACCATTATCTTAACTGAGGC	717	173866635	0.827724	4	5	16880
MutuI Mock A	chr1	-	173867674	173867744	G7360.1	TGCCTCTGATGAAGCCTGTGTTGGTAGGGACATCTGAGAGTAATGATGAATGCCAACCGCTCTGATGGTGG	1144	173867674	0.932864	4	4	19687
MutuI Mock A	chr1	-	173938537	173938585	G7362.1	CACAAACACCACTACTAAAAACAAACCCTGCACATAGTTCACATTAATG	20	173938585	0.868707	1	20	160
MutuI Mock A	chr1	-	173961101	173961138	G7363.1	TTATCTCTCCACCTCCTTTTGCACCTTCACCAACCTTG	59	173961118	0.714998	3	80	697
MutuI Mock A	chr1	-	174159551	174159568	G7364.1	GTCCCGTTCGCTCCGCCA	6	174159561	0.641136	1	6	18
MutuI Mock A	chr1	-	174734662	174734683	G7370.1	AGAGTTCTACAATCCAACATTC	535	174734662	0.991693	1	7	2153
MutuI Mock A	chr1	-	175669867	175669889	G7380.1	TCCCTGTTCCTGCACTGGAGATG	90	175669881	0.699416	1	89	540
MutuI Mock A	chr1	-	175957147	175957169	G7383.1	CTACACTAATTTATTTTAAAATG	34	175957152	0.756626	2	68	272
MutuI Mock A	chr1	-	175972367	175972397	G7384.1	TAAATTCTTTCCTCCTCACTTCCCTCTCACT	15	175972377	0.8602	1	15	180
MutuI Mock A	chr1	-	176771390	176771406	G7389.1	CTTTCAAGAAAAGCGAT	6	176771398	0.717818	1	6	18
MutuI Mock A	chr1	-	177041678	177041700	G7391.1	TAATTCCCTTAATGTTTGATCCT	5	177041686	0.730758	1	5	50
MutuI Mock A	chr1	-	177651268	177651284	G7394.1	ATACAAACAGTTGGATC	11	177651274	0.568061	1	1	43
MutuI Mock A	chr1	-	178092435	178092452	G7400.1	AATATCTAGGACCCTGCT	4	178092444	0.786671	1	4	16
MutuI Mock A	chr1	-	178215291	178215310	G7403.1	TTCCACCCATGTTCCCTTGG	18	178215303	0.818318	1	18	108
MutuI Mock A	chr1	-	178355367	178355386	G7406.1	CTTAATTTCCCCACCACTCT	22	178355371	0.916831	1	22	132
MutuI Mock A	chr1	-	178355779	178355799	G7407.1	GTGCCTATTAAGTCTCTGCCC	20	178355784	0.764459	1	20	120
MutuI Mock A	chr1	-	178486142	178486163	G7408.1	ATGGAGGTGAAGTGGGGTGATC	10	178486156	0.895419	1	10	40
MutuI Mock A	chr1	-	178607606	178607627	G7412.1	ATTGACAGCCAGGATGTTGGTC	28	178607606	0.89188	1	28	140
MutuI Mock A	chr1	-	178683521	178683546	G7414.1	TTCAAAGCTGGTCTGAGAGGATGATG	94	178683546	0.957276	1	24	482
MutuI Mock A	chr1	-	179104099	179104141	G7418.1	CACACTCTATAAATGTTCTACTACTACTATTATTAACACCTAG	10	179104128	0.887032	2	20	130
MutuI Mock A	chr1	-	179131353	179131379	G7419.1	ACCCTAATCTCTTCGTTGCACTTTATG	278	179131362	0.796774	4	334	2724
MutuI Mock A	chr1	-	179743376	179743397	G7426.1	GCGACTCCCGCGTTCGGCTCCC	18	179743397	0.999251	1	17	54
MutuI Mock A	chr1	-	180261814	180261836	G7434.1	TCAGTCCTGGTTGGCAGTTCCTT	28	180261825	0.788909	1	28	224
MutuI Mock A	chr1	-	180479127	180479149	G7436.1	TATTTTGTTTGTTTTTAGAGACA	7	180479130	0.811825	1	7	84
MutuI Mock A	chr1	-	180912551	180912564	G7441.1	CACCACGTTCTCGG	3	180912564	0.734228	1	1	8
MutuI Mock A	chr1	-	181094902	181094921	G7446.1	TGCGGGAGGGAGCAGTGGTA	3	181094921	0.997326	1	3	6
MutuI Mock A	chr1	-	181207973	181207994	G7448.1	AGTGTTTGGACTGGCCTGGGGA	28	181207973	0.980127	2	30	138
MutuI Mock A	chr1	-	181417998	181418017	G7450.1	GACAAAGACCTGATTGGAAT	15	181418002	0.626333	1	14	46
MutuI Mock A	chr1	-	182212459	182212486	G7456.1	GATTCCCACTGTCCCTACCTACTATCCA	541	182212486	0.815111	1	2	3845
MutuI Mock A	chr1	-	182797336	182797357	G7464.1	CATTTCTACCAAGTTCCCATGG	135	182797350	0.704908	1	2	812
MutuI Mock A	chr1	-	183041498	183041518	G7468.1	GCAATATGCTTACTGGATTTT	35	183041505	0.77722	1	34	281
MutuI Mock A	chr1	-	183623306	183623343	G7476.1	CATTCACTTTAACATTTCTATTTTCCTTTATCATTTCT	25	183623327	0.792823	2	50	475
MutuI Mock A	chr1	-	183721228	183721247	G7478.1	CCACTGAATGACTAAGATTT	27	183721247	0.984021	1	27	135
MutuI Mock A	chr1	-	184218969	184218988	G7487.1	TAGGCGAAGAGATTTGGATC	7	184218977	0.616845	1	7	28
MutuI Mock A	chr1	-	184690865	184690881	G7492.1	TAGAGGGGGGTAGAATT	31	184690881	0.820499	1	18	106
MutuI Mock A	chr1	-	184919600	184919619	G7493.1	TCTTTTCTTCTTAATGGTCT	8	184919604	0.824388	1	8	88
MutuI Mock A	chr1	-	185060803	185060825	G7496.1	TTCTTAACTGTCTGTCCCTCTGA	5	185060806	0.857222	1	5	43
MutuI Mock A	chr1	-	185124956	185124980	G7497.1	TTTTCAATTCATGCATCTTCAAATG	22	185124969	0.836904	1	22	220
MutuI Mock A	chr1	-	185170631	185170656	G7498.1	TTTCTACAGGTCTTTGCAACAAACTG	19	185170645	0.72176	1	19	152
MutuI Mock A	chr1	-	185296519	185296537	G7499.1	TAATTCCTAACTATCACTG	7	185296523	0.793299	1	7	42
MutuI Mock A	chr1	-	185297701	185297721	G7500.1	CACATTAAATGACTCTTCCCT	10	185297712	0.807814	1	10	60
MutuI Mock A	chr1	-	185393608	185393629	G7502.1	AGCCCTTGTTTTAAAGATTAGG	5	185393618	0.679944	1	5	35
MutuI Mock A	chr1	-	186121913	186121946	G7509.1	TTCACTCTCTTCTTGAAACACTAACCTTCCCTAG	24	186121931	0.755809	3	72	216
MutuI Mock A	chr1	-	186318745	186318765	G7513.1	TTCCCACTACTCCACTACAAG	34	186318755	0.787159	1	34	136
MutuI Mock A	chr1	-	186537357	186537378	G7516.1	TAAATCCTGTGTGTCTTGAGCA	6	186537372	0.764986	1	6	42
MutuI Mock A	chr1	-	186977061	186977077	G7519.1	AGTTGAACCTTTGGCCT	4	186977065	0.623529	1	1	23
MutuI Mock A	chr1	-	187681729	187681750	G7527.1	GCACCCATAGTGTAATTGTATA	95	187681740	0.799038	2	190	475
MutuI Mock A	chr1	-	188343002	188343025	G7533.1	AATTAGTGTGCTTAAAGCCAGCCT	5	188343010	0.696198	2	8	27
MutuI Mock A	chr1	-	188922466	188922482	G7538.1	GATACCGATAGCGTACA	5	188922466	0.896875	1	4	11
MutuI Mock A	chr1	-	189149785	189149806	G7539.1	GTTCTGCCGCCGATGCGTTCCT	173	189149790	0.742193	1	173	996
MutuI Mock A	chr1	-	189181059	189181077	G7540.1	AAACTGATAGATCTAGCCA	14	189181077	0.950841	1	14	42
MutuI Mock A	chr1	-	189534203	189534221	G7543.1	GTTGTAGCCCGGGACCAAG	4	189534203	0.799031	1	4	8
MutuI Mock A	chr1	-	190247879	190247898	G7548.1	ACGGTCTGTGACCTTGAAAT	19	190247885	0.762	1	19	88
MutuI Mock A	chr1	-	190744062	190744084	G7553.1	GTGCACTTTCCTGTAGGTAGGCC	18	190744062	0.97955	2	36	90
MutuI Mock A	chr1	-	191413957	191413978	G7557.1	GTGGATGTACCTCAGTTGGTTA	447	191413978	0.950829	3	447	3105
MutuI Mock A	chr1	-	192246603	192246622	G7562.1	TTTATGCCCCACATACTCTG	17	192246615	0.833523	1	17	102
MutuI Mock A	chr1	-	192246841	192246865	G7563.1	TCCTCAAACCCTTTTGGCTGGCATG	28	192246850	0.702397	1	28	196
MutuI Mock A	chr1	-	192431077	192431098	G7564.1	CTCTTGGGGGTAGAGCCCTGCA	138	192431093	0.672312	2	83	607
MutuI Mock A	chr1	-	192435728	192435743	G7565.1	AGCGTTGTCTGGAATT	16	192435733	0.70966	1	16	80
MutuI Mock A	chr1	-	192472920	192472941	G7566.1	TTGTTCATGAATTAAATCTAAG	6	192472934	0.791929	1	6	48
MutuI Mock A	chr1	-	192538958	192538976	G7569.1	AATCCTTTTGCCTGCACCA	6	192538966	0.643224	1	6	30
MutuI Mock A	chr1	-	193414634	193414651	G7577.1	ACGTGAATTTTGGAAGAC	5	193414643	0.566737	1	5	20
MutuI Mock A	chr1	-	193699017	193699038	G7581.1	GTTCTGAACCTATGGATTTGTA	6	193699033	0.839841	1	6	48
MutuI Mock A	chr1	-	194826848	194826868	G7586.1	TGCTCTGGTAGTTCACGCTGT	439	194826855	0.639941	2	878	2634
MutuI Mock A	chr1	-	194943121	194943142	G7587.1	GTAGTTATGTTCAGAAGAGATA	75	194943139	0.709726	1	75	450
MutuI Mock A	chr1	-	195144286	195144307	G7589.1	CATTTGAAGGCGTTAAAAAGCA	27	195144286	0.903135	1	27	108
MutuI Mock A	chr1	-	195502774	195502792	G7591.1	GTATTGGTCCGTGGGTATC	12	195502792	0.871014	1	12	72
MutuI Mock A	chr1	-	196237762	196237783	G7597.1	TCTAACACTAGATATGACCACC	14	196237776	0.834594	1	14	56
MutuI Mock A	chr1	-	196304913	196304930	G7600.1	TGAAAATGCTGGCTTCCC	22	196304921	0.725252	1	22	88
MutuI Mock A	chr1	-	196836419	196836439	G7606.1	TCCCAGAACCATCGAGTCTTT	26	196836439	0.999833	1	9	127
MutuI Mock A	chr1	-	197145172	197145190	G7610.1	GAGGTCTGAACTAGTAGGC	10	197145184	0.728816	1	10	30
MutuI Mock A	chr1	-	197155696	197155727	G7611.1	TACACTAATAATTTTCTATCAACCTTAAAAAG	9	197155708	0.858801	1	9	90
MutuI Mock A	chr1	-	197155990	197156025	G7612.1	CCTATTTTTTACACTACACTATCAAAATAATTTTTG	82	197156014	0.74209	5	157	1155
MutuI Mock A	chr1	-	198770694	198770711	G7628.1	TGGATGGACTATCTACTT	7	198770694	0.811143	1	7	42
MutuI Mock A	chr1	-	198858928	198858947	G7630.1	AACATTCATTGCTGTCGGTG	13	198858934	0.732976	2	13	78
MutuI Mock A	chr1	-	198859069	198859103	G7631.1	AATTAAAATCAAAACCATCGACCGTTGATTGTACC	32	198859093	0.740418	2	32	214
MutuI Mock A	chr1	-	199036751	199036769	G7634.1	TTGGAACTGCCTTTGATAC	31	199036769	0.938584	2	49	168
MutuI Mock A	chr1	-	199712907	199712928	G7640.1	TTTGTAGAATGAACTGGGGAGG	35	199712907	0.99865	1	35	175
MutuI Mock A	chr1	-	200262625	200262644	G7645.1	TGAGTGTTGTAGGGGAGACT	50	200262638	0.624811	1	50	209
MutuI Mock A	chr1	-	200407143	200407164	G7647.1	ACCTTTATCACTAACTCTAATG	66	200407153	0.84204	1	66	462
MutuI Mock A	chr1	-	200606412	200606461	G7650.1	TTCTTTTACCCCTTCCTTTCACTATTAATTTAATCTTCCCTCTCAACCTG	11	200606450	0.802724	3	33	220
MutuI Mock A	chr1	-	200638333	200638353	G7652.1	GTTCGAATCCCTCCTTCTCAG	25	200638339	0.716456	1	12	151
MutuI Mock A	chr1	-	200971555	200971581	G7657.1	CCACAAATCTCTTCCCACTCCTCCCCG	36	200971581	0.920697	2	72	144
MutuI Mock A	chr1	-	200974893	200974913	G7658.1	CAAATCCCCAATGCGCACAAG	13	200974897	0.995224	1	13	13
MutuI Mock A	chr1	-	201370175	201370193	G7664.1	GGCTCTGTCGTCTAGAGGC	15	201370193	0.89485	1	15	60
MutuI Mock A	chr1	-	201879598	201879616	G7670.1	TATTTGTTTGGATCCTAAA	20	201879603	0.841937	1	20	160
MutuI Mock A	chr1	-	201900926	201900944	G7672.1	TTTCTGCAGCTTAAACCTG	7	201900939	0.743161	1	7	42
MutuI Mock A	chr1	-	201946199	201946215	G7675.1	CGGGAGTGTTCCCGTGG	7	201946215	0.872573	1	6	22
MutuI Mock A	chr1	-	202018344	202018366	G7679.1	GCCCGTGCCAGGACTCTGCAGCA	24	202018354	0.766597	1	24	48
MutuI Mock A	chr1	-	202134131	202134154	G7682.1	TACCTCCCTTTTCAACACTCTCTG	49	202134141	0.778354	1	49	392
MutuI Mock A	chr1	-	202333195	202333235	G7686.1	TAAATATCCCCATTTTCCTCTGCAACACATATCCTACCTTG	37	202333219	0.788456	1	37	481
MutuI Mock A	chr1	-	202334602	202334630	G7687.1	CCATTAAACTCTAACTCCCCATTTCTCCC	40	202334609	0.757535	1	40	320
MutuI Mock A	chr1	-	202565712	202565730	G7692.1	CAGAAATTTCCAGTAGAGC	65	202565724	0.590843	1	45	215
MutuI Mock A	chr1	-	202570812	202570830	G7693.1	GTTAGCTCAGCTGGGTGTG	11	202570820	0.833092	1	10	56
MutuI Mock A	chr1	-	202942162	202942181	G7700.1	CACCATGCACTTTACTATCG	3	202942181	0.993308	1	3	15
MutuI Mock A	chr1	-	203246890	203246914	G7704.1	TCACCCTTTGTGACGTACAGTTCCA	3	203246908	0.713072	1	3	21
MutuI Mock A	chr1	-	203303550	203303581	G7706.1	CCCCACCCCTGCCTCAATCTCTCACACTACTG	29	203303559	0.822895	1	29	174
MutuI Mock A	chr1	-	203308682	203308709	G7708.1	TTTATTTAGTGTCGGCCCTACAAGAATA	12	203308709	0.656021	1	1	117
MutuI Mock A	chr1	-	203671804	203671826	G7715.1	TCTACAGAGAACTTTCATCCAAT	10	203671815	0.697038	1	10	60
MutuI Mock A	chr1	-	204246463	204246480	G7725.1	TACCACCATGTCCCGTGG	3	204246474	0.777556	1	3	9
MutuI Mock A	chr1	-	204405093	204405119	G7728.1	CCTCAGCACTGTCACTTTTAAAACCTG	87	204405112	0.662078	2	2	693
MutuI Mock A	chr1	-	204411252	204411273	G7729.1	AACCCCACACTGCTTTCCTCTG	16	204411261	0.645036	1	16	80
MutuI Mock A	chr1	-	204469506	204469540	G7733.1	ATCCTACCCTTAACTACAACTCACTCTCCCCACAG	38	204469531	0.817989	1	38	266
MutuI Mock A	chr1	-	204507028	204507054	G7735.1	CAGGGTTCAAGTCCCTGTTCGGGCGTC	368	204507028	0.995044	1	241	2208
MutuI Mock A	chr1	-	204507067	204507102	G7736.1	GCCCGGATAGCTCAGTCGGTAGAGCATCAGACTTTT	421	204507075	0.938536	2	72	1849
MutuI Mock A	chr1	-	204680054	204680075	G7740.1	TTTAGGACTCCTCCTGCTTCTT	15	204680057	0.743709	1	15	135
MutuI Mock A	chr1	-	204997127	204997149	G7746.1	AGCCGAGTCTGGTTGGTTTGGCT	27	204997133	0.687697	1	27	189
MutuI Mock A	chr1	-	205143656	205143686	G7753.1	ACAACTGCACTGAATGACACTTTATTTTTTG	35	205143672	0.939551	1	35	385
MutuI Mock A	chr1	-	205143869	205143899	G7754.1	ATTCTCCTAATTTTTAACACTAAAATTCAAG	70	205143883	0.817884	1	70	770
MutuI Mock A	chr1	-	205302523	205302552	G7757.1	TTCTCTTCCCTTTTCCATCCTCCAAACCTG	69	205302530	0.761913	4	138	690
MutuI Mock A	chr1	-	205608293	205608313	G7761.1	CTTTATAATAATATGCTGCTT	24	205608302	0.800521	1	24	216
MutuI Mock A	chr1	-	205609563	205609583	G7762.1	TAAGTGGTAGAGTAGCATTTT	7	205609579	0.841078	1	7	46
MutuI Mock A	chr1	-	205610053	205610074	G7763.1	TTAATCACTTGGCACTTTCTTG	10	205610065	0.837136	1	10	90
MutuI Mock A	chr1	-	205715385	205715437	G7766.1	CTTTCTAAAACATCTCCTCATTTCATATTTCCACTCCATATTGATTCCATAAG	22	205715437	0.819683	2	44	418
MutuI Mock A	chr1	-	205717001	205717028	G7767.1	CCCTATTCTTCACTTACTTCCCATCCTG	61	205717009	0.828055	2	61	610
MutuI Mock A	chr1	-	205789773	205789800	G7769.1	TTTCTACCAACACTGCACCTTATCCCAG	121	205789788	0.975403	1	120	828
MutuI Mock A	chr1	-	205791488	205791527	G7770.1	TCACTCAACATTTTCCCCATCCCTCTGCACTTTCTATTTG	57	205791501	0.749302	3	58	640
MutuI Mock A	chr1	-	206192810	206192830	G7776.1	CTTCTACATCTGCACTTTTTG	91	206192820	0.840039	1	91	819
MutuI Mock A	chr1	-	206473288	206473307	G7779.1	CGGGCCTTGTACACACTGGC	75	206473288	0.997926	1	17	225
MutuI Mock A	chr1	-	206696046	206696068	G7783.1	AATCCTCACCACATGCTGCTATG	114	206696057	0.773929	1	3	681
MutuI Mock A	chr1	-	206696146	206696166	G7784.1	CATCCTTCAATGACACTTTTG	7	206696155	0.867006	1	7	49
MutuI Mock A	chr1	-	207043964	207043991	G7792.1	TCTAACTTCATTTTCTACAACTCTTATG	60	207043982	0.653257	2	60	720
MutuI Mock A	chr1	-	207062866	207062886	G7793.1	TGAGCCCTGTTCTTCTGACCA	13	207062886	0.992302	1	13	78
MutuI Mock A	chr1	-	207365518	207365536	G7796.1	ATTCCCATCTTCTCCATCA	8	207365518	0.96867	1	8	48
MutuI Mock A	chr1	-	207820343	207820360	G7802.1	ATCAGATTGGGAGCTCCA	3	207820352	0.704311	1	3	9
MutuI Mock A	chr1	-	208070343	208070366	G7809.1	GAGGAGTGGGGATGGATGCTGAGA	27	208070350	0.741865	1	27	81
MutuI Mock A	chr1	-	208230540	208230560	G7814.1	AGCCTAAGGAGCTGGTATCTC	19	208230550	0.857852	1	19	76
MutuI Mock A	chr1	-	208437333	208437349	G7816.1	TACTGGATATCAGCCTC	10	208437346	0.761499	1	10	40
MutuI Mock A	chr1	-	208724983	208725001	G7819.1	TACACCAGTGAGACCCTGC	6	208724993	0.958598	1	6	12
MutuI Mock A	chr1	-	208802924	208802946	G7820.1	TTGTACAGTGTGAAGCATTGAAT	3	208802935	0.859304	1	3	21
MutuI Mock A	chr1	-	208879252	208879270	G7822.1	TGCTGATGGAGCTGAAATC	13	208879263	0.804016	1	13	52
MutuI Mock A	chr1	-	208890706	208890728	G7823.1	GGTAATACTGAGGATGCCAGTGT	49	208890709	0.859632	1	48	243
MutuI Mock A	chr1	-	209209058	209209081	G7826.1	CTGATAACAAGTGATCTATCCATG	31	209209081	0.948727	1	30	186
MutuI Mock A	chr1	-	209317179	209317202	G7828.1	AGACTGCTAGAGTTTAAATTTGAG	3	209317201	0.998165	2	6	18
MutuI Mock A	chr1	-	209399403	209399421	G7829.1	GACTGACCTTTATCTTCTG	4	209399421	0.989925	1	4	28
MutuI Mock A	chr1	-	209521047	209521067	G7832.1	CGTCAATGGGCAAGGTACCCT	15	209521052	0.981626	2	29	31
MutuI Mock A	chr1	-	209550695	209550712	G7833.1	TCAATGGGTGAGTAAACC	4	209550706	0.838794	2	8	8
MutuI Mock A	chr1	-	209783248	209783269	G7838.1	TCACCCTTCTGTCTGCTCCCTG	17	209783260	0.696918	1	17	119
MutuI Mock A	chr1	-	210034194	210034216	G7839.1	ATTAACCTTAGACCTAAGTTCCT	10	210034207	0.827016	1	10	70
MutuI Mock A	chr1	-	210247196	210247218	G7842.1	GAGGGTATCTGAAGAAAAAGCAC	31	210247196	0.64759	1	31	62
MutuI Mock A	chr1	-	210367537	210367557	G7846.1	TCCTCTACTGATGATCTTGCC	19	210367555	0.814041	1	19	133
MutuI Mock A	chr1	-	210563459	210563476	G7850.1	TCCCCATCGTGCTTTCCA	5	210563460	0.689053	1	5	25
MutuI Mock A	chr1	-	210752928	210752947	G7857.1	GTGTCTCTAGGGTTCAAATC	18	210752947	0.890821	1	18	108
MutuI Mock A	chr1	-	211573122	211573160	G7863.1	AATTATTTATTTCTTTACAATGCACTTTCTAACCCATTG	122	211573141	0.92395	2	164	1044
MutuI Mock A	chr1	-	211668793	211668813	G7865.1	CTCTACTGTGAATACCCTAAT	21	211668811	0.786216	1	21	126
MutuI Mock A	chr1	-	211907537	211907557	G7867.1	CACATTGAGACTGAGACACAG	5	211907537	0.953623	1	1	14
MutuI Mock A	chr1	-	211991845	211991875	G7868.1	TCCTCACTCATTCATAACACTACCTAACCTG	47	211991860	0.876337	1	47	376
MutuI Mock A	chr1	-	212003684	212003710	G7869.1	CCATTTTCATCACTCTACACTTTTATG	51	212003710	0.854096	1	36	516
MutuI Mock A	chr1	-	212099260	212099280	G7871.1	AGCCTGCCTGACAGCGAGACT	92	212099280	0.748522	1	24	251
MutuI Mock A	chr1	-	212213039	212213057	G7873.1	ACACCAGATGCTTGGGGCC	9	212213039	0.796734	1	9	18
MutuI Mock A	chr1	-	212731728	212731749	G7881.1	AAATCTTCACCCACCACAACTG	21	212731749	0.825742	1	21	63
MutuI Mock A	chr1	-	213005265	213005287	G7886.1	CCCAAAATTCCATATGCTGCCTG	31	213005284	0.923384	2	31	155
MutuI Mock A	chr1	-	213108982	213109004	G7887.1	CTCAGTTGGGAGAGCATCAAACT	4	213108990	0.795565	1	1	18
MutuI Mock A	chr1	-	213793130	213793143	G7893.1	ACGACCGAACCTGT	18	213793141	0.835069	1	18	18
MutuI Mock A	chr1	-	214281149	214281171	G7898.1	CGGGGGGCGGGGTGGGAGCCGCC	23	214281159	0.553771	1	22	1
MutuI Mock A	chr1	-	214512194	214512214	G7900.1	GTGGGGTACAGCAGTCTGGTG	3	214512214	0.967858	1	3	12
MutuI Mock A	chr1	-	214632545	214632566	G7904.1	ACTCGCCTGGAACGCCTGTTCA	4	214632566	0.981429	1	4	16
MutuI Mock A	chr1	-	215157753	215157774	G7909.1	ACTATAAGCGGTAGAGTAGACT	774	215157753	0.784826	1	1	3447
MutuI Mock A	chr1	-	215210445	215210465	G7910.1	TTTTCTGTAGTCAGACTATAC	14	215210462	0.678583	1	14	112
MutuI Mock A	chr1	-	215420870	215420891	G7915.1	GAAAGTAGGTGATTGTCAGGGG	10	215420877	0.650561	1	10	40
MutuI Mock A	chr1	-	215600406	215600426	G7917.1	GTGAAGCTTGAAGACTGAAGT	7	215600426	0.947275	1	4	28
MutuI Mock A	chr1	-	215700149	215700165	G7920.1	ATCGGGTCAGCTTCATC	50	215700149	0.880376	1	47	200
MutuI Mock A	chr1	-	215727399	215727422	G7922.1	GATTTCCATTTTCCATGTCTACTA	18	215727414	0.659961	1	1	197
MutuI Mock A	chr1	-	215824604	215824622	G7925.1	TTCTGCTCTGTAACTCAGT	13	215824614	0.729758	1	13	91
MutuI Mock A	chr1	-	215978692	215978709	G7926.1	CTAGAGGGTCCTGTACCT	10	215978692	0.919173	1	10	40
MutuI Mock A	chr1	-	216079102	216079125	G7928.1	TCGACACAATTGATCTCAAGATTT	23	216079109	0.808983	1	23	161
MutuI Mock A	chr1	-	216614318	216614339	G7929.1	AAGAGGATGTCACAGAGGGTCA	26	216614339	0.743613	1	7	71
MutuI Mock A	chr1	-	217420447	217420462	G7941.1	ACTTGGCAACATGACC	5	217420458	0.681144	1	5	10
MutuI Mock A	chr1	-	218284827	218284847	G7951.1	ATAACACGCGAGACCTTTCTT	19	218284827	0.797209	1	3	71
MutuI Mock A	chr1	-	219374108	219374124	G7962.1	CATGTGATTTGTAATCT	3	219374124	0.921805	1	3	21
MutuI Mock A	chr1	-	219528393	219528408	G7967.1	ATATGGTTGGTCACGT	3	219528406	0.730451	1	3	15
MutuI Mock A	chr1	-	219612774	219612788	G7969.1	GTGCGGATTCCTGTG	5	219612776	0.690497	1	5	20
MutuI Mock A	chr1	-	219978680	219978699	G7975.1	CATTACCAATGCACTTTCTG	293	219978691	0.887515	1	293	1758
MutuI Mock A	chr1	-	219989106	219989128	G7976.1	TATTTATAGACCTAGGTCTTGAC	22	219989128	0.819012	1	11	150
MutuI Mock A	chr1	-	220031163	220031183	G7978.1	ACATTGCACTACTTTTTCCTG	41	220031180	0.867512	1	41	328
MutuI Mock A	chr1	-	220034971	220034991	G7980.1	AATTCTATACTTCGCTACTTG	13	220034981	0.764407	1	13	104
MutuI Mock A	chr1	-	220239020	220239044	G7982.1	TGCGGAAGGATTTGAGTAAGAATGT	145	220239022	0.90453	1	101	653
MutuI Mock A	chr1	-	220266514	220266539	G7983.1	CTCCACATCAATAAACATGACACTCT	3	220266522	0.930792	1	3	15
MutuI Mock A	chr1	-	220406530	220406551	G7985.1	TGGTAAAAGCCTGGACTGTCCC	7	220406541	0.929802	1	7	28
MutuI Mock A	chr1	-	220461940	220461963	G7986.1	AGAAAATTTGAGATGAGCTGTTCT	45	220461940	0.829791	1	30	284
MutuI Mock A	chr1	-	220670925	220670945	G7989.1	TTATTTCAGTTACTGATCATG	5	220670932	0.664023	2	10	40
MutuI Mock A	chr1	-	220869386	220869406	G7992.1	ATTTTCACCTGCTGTATTCTG	28	220869401	0.773335	1	27	253
MutuI Mock A	chr1	-	221274546	221274563	G7997.1	ACTGAGCTGTCAGACAAA	7	221274556	0.631707	1	7	14
MutuI Mock A	chr1	-	221597913	221597935	G8002.1	TGGTGCTGGAGATAGGAGTGGTA	3	221597928	0.838962	1	3	15
MutuI Mock A	chr1	-	221737107	221737129	G8007.1	GGGTGGAGTTGTGGATAGGGGTG	51	221737122	0.723768	1	51	255
MutuI Mock A	chr1	-	221848426	221848447	G8009.1	ACTGGCTTCTGAAGGCATTTGA	25	221848426	0.905658	2	50	125
MutuI Mock A	chr1	-	222241623	222241641	G8016.1	CAGGGACGGATGAATAACA	27	222241623	0.93857	1	27	27
MutuI Mock A	chr1	-	222287930	222287951	G8018.1	TGAGTCTTCCTTCTGAAGAACC	20	222287951	0.957774	2	40	100
MutuI Mock A	chr1	-	222484345	222484363	G8019.1	CCATGCCCTCTGTCGAACA	6	222484353	0.631256	1	6	18
MutuI Mock A	chr1	-	222661841	222661864	G8021.1	AACAATAAACCCTGCACATTAATG	36	222661853	0.935853	1	36	144
MutuI Mock A	chr1	-	222693445	222693464	G8022.1	ATTCCCATTTACACTACATG	11	222693454	0.72038	1	11	66
MutuI Mock A	chr1	-	222749664	222749682	G8024.1	GCTTGGTGAAATTATAGTA	14	222749681	0.803273	1	14	84
MutuI Mock A	chr1	-	222950861	222950887	G8027.1	TAGTGTGCTATTTTTGGATGCAGAACT	27	222950880	0.755917	1	27	270
MutuI Mock A	chr1	-	223721888	223721910	G8035.1	ATTCTATAGTGTGCCAAGTGTGT	29	223721910	0.875755	1	29	232
[truncated: 128,840 more rows]
