# Supplementary material for: MicroRNA-focused CRISPR/Cas9 screen identifies miR-142 as a key regulator of Epstein-Barr virus reactivation
Source: PLoS Pathog. 2024 Jun 17;20(6):e1011970. doi: 10.1371/journal.ppat.1011970 (PMC11213311; doi:10.1371/journal.ppat.1011970)
Supplement: S3 Table — (XLSX) [file ppat.1011970.s006.xlsx]

## Sheet: Sheet1
Table S3. PAR-CLIP Sites with Matches to miR-142
Gene	SeedMatch	miRNA	ClusterID	Chromosome	Strand	ClusterStart	ClusterEnd	ClusterSequence	ReadCount	ModeLocation	ModeScore	ConversionLocationCount	ConversionEventCount	NonConversionEventCount	Library
CREB5	7mer1A	miR-142-3p	G100015.1	chr7	+	28820333	28820372	TACTACATAATAATTCAGAAGGGCTCTATTCACTACACAG	22	28820362	0.78907	2	23	219	MutuI aIgM A
NDUFA5	7mer1A	miR-142-3p	G104739.1	chr7	-	123540162	123540205	TACCTGACTAATTTCACTCATTAAACCTGCACTACAACCCTAAG	56	123540178	0.914858	2	112	560	MutuI aIgM A
WASL	8mer1A	miR-142-3p	G104743.1	chr7	-	123683281	123683303	CCTCTCTACACTACACTAATCTG	275	123683296	0.765765	4	238	1658	MutuI aIgM A
RHEB	7mer2-8	miR-142-3p	G105280.1	chr7	-	151466779	151466804	CATATTGTTACACTACTATTAACTAG	24	151466795	0.79904	1	24	216	MutuI aIgM A
TASOR2	8mer1A	miR-142-3p	G10569.1	chr10	+	5763554	5763584	TAAATACTACACTACAAAAATCAGCTTTCTG	86	5763561	0.703243	3	109	433	MutuI aIgM A
CHMP7	7mer1A	miR-142-3p	G106114.1	chr8	+	23261322	23261352	CACTCGCCTGGGAAGAGGCCCAGTCACTACA	51	23261340	0.979102	1	51	153	MutuI aIgM A
KCTD9	7mer1A	miR-142-3p	G109303.1	chr8	-	25429112	25429145	AATAACTTACCTATCACTACAACACTTACAAATG	45	25429131	0.843513	1	45	360	MutuI aIgM A
TPD52	8mer2-9	miR-142-3p	G110145.1	chr8	-	80036893	80036925	CTTACTCAACACTACCACCTTTTCCTTATACTG	141	80036924	0.789961	2	141	1551	MutuI aIgM A
RRM2B	8mer2-9	miR-142-3p	G110451.1	chr8	-	102207703	102207722	CTTAACCAACACTACTACTG	20	102207707	0.736988	1	20	80	MutuI aIgM A
ZEB1	7mer1A	miR-142-3p	G11172.1	chr10	+	31527759	31527787	ACTTCTGCACTACAAAATTCCCTTCACAG	272	31527765	0.81916	2	273	1903	MutuI aIgM A
PTAR1	8mer1A	miR-142-3p	G114962.1	chr9	-	69711095	69711118	CCAAATATTTATACACTACAAAAG	740	69711105	0.717736	4	778	3662	MutuI aIgM A
TRIM14	7mer2-8	miR-142-3p	G115459.1	chr9	-	98087203	98087241	CACCCTCACCCCACCATCACTTACACTACTTTAATCCAG	17	98087203	0.91742	2	33	120	MutuI aIgM A
ERP44	7mer-m8	miR-142-3p	G115491.1	chr9	-	99982294	99982320	AAACTTACCATTAACTTGCACTACTAG	92	99982303	0.810059	1	92	644	MutuI aIgM A
TMEM245	7mer-m8	miR-142-3p	G115607.1	chr9	-	109018594	109018620	TTTAAATTTATTCTTACACTACTTAAG	28	109018605	0.83186	1	28	336	MutuI aIgM A
NR6A1	7mer1A	miR-142-3p	G115919.1	chr9	-	124519538	124519562	AATCCCACCTCCTTGCACTACATTG	71	124519548	0.768706	1	71	426	MutuI aIgM A
CLCN5	7mer1A	miR-142-3p	G117551.1	chrX	+	50092339	50092380	TCTCTTTCCTACAAGTTAACCAGTTGCACTACATAATCTCTG	21	50092363	0.911073	1	21	294	MutuI aIgM A
XIAP	7mer1A	miR-142-3p	G118761.1	chrX	+	123912055	123912127	TTTTCAACTACTCTTTCCACTGTACCATAACTTTCACTACATATTAAATGACACTTTATAACTAATATAATAG	84	123912104	0.865542	3	85	1519	MutuI aIgM A
TXLNA	7mer1A	miR-142-3p	G1196.1	chr1	+	32197501	32197531	ACCAAATCAACCAATCACTACAGCTGCTCTG	40	32197520	0.761389	2	40	161	MutuI aIgM A
CCDC28B	7mer2-8	miR-142-3p	G1200.1	chr1	+	32204912	32204950	AACAATTATTTTTACTAATTTACACTACCACCTCACCTG	476	32204933	0.822132	4	498	4878	MutuI aIgM A
KAT6B	7mer2-8	miR-142-3p	G12067.1	chr10	+	74846827	74846854	TTTTTAAAAATATGTACACTACCCTAAG	45	74846842	0.851327	1	45	405	MutuI aIgM A
MORF4L2	8mer1A	miR-142-3p	G120806.1	chrX	-	103675845	103675881	TTCCTATCCCTTTGACACTACACAATTTTCTAATATG	281	103675869	0.811951	4	280	3671	MutuI aIgM A
AMMECR1	7mer1A	miR-142-3p	G120909.1	chrX	-	110197245	110197271	AATTTCTTTCTGCACTACATACTTTTG	128	110197271	0.699215	3	271	1393	MutuI aIgM A
MMGT1	7mer1A	miR-142-3p	G121225.1	chrX	-	135964670	135964698	ATTTCTTTTCTTTTGCACTACAATTTTTG	6	135964683	0.733581	2	12	90	MutuI aIgM A
CCNJ	9mer2-10	miR-142-3p	G12559.1	chr10	+	96060712	96060735	TCCACTAAATAAACACTACTCAAG	41	96060722	0.891283	1	41	164	MutuI aIgM A
NFYC	7mer1A	miR-142-3p	G1489.1	chr1	+	40770940	40770966	CAGGCTAGGACACTGGTGCACTACACC	104	40770954	0.785432	2	104	312	MutuI aIgM A
IPO7	7mer1A	miR-142-3p	G16462.1	chr11	+	9445747	9445772	ACATTTATTGTAGCACTACATAACTG	48	9445759	0.83151	1	48	384	MutuI aIgM A
NEU3	7mer2-8	miR-142-3p	G18100.1	chr11	+	75010536	75010561	CTTCAAGGTCAGTTACACTACTTCCT	39	75010549	0.821961	1	39	312	MutuI aIgM A
PAFAH1B2	7mer1A	miR-142-3p	G18952.1	chr11	+	117167745	117167783	TTCTATCACTGGCACTACAGAATCCTTCTCTTTCTTAAG	37	117167755	0.954645	1	37	518	MutuI aIgM A
KMT2A	7mer2-8	miR-142-3p	G19004.1	chr11	+	118523403	118523422	TAAATTCAATGACACTACTG	58	118523413	0.85159	2	59	289	MutuI aIgM A
SC5D	7mer1A	miR-142-3p	G19093.1	chr11	+	121308353	121308375	TTAAATTGATGCACTACACTTTT	79	121308363	0.823919	3	111	679	MutuI aIgM A
LIN7C	7mer1A	miR-142-3p	G20050.1	chr11	-	27497064	27497084	TCTTTAATCCACTACAAAATG	245	27497076	0.786234	1	245	1422	MutuI aIgM A
OSBP	7mer1A	miR-142-3p	G20478.1	chr11	-	59574564	59574606	CTTTATCCCCTTCTCTTCCTTCACCATCTGCACTACATTTCTG	1413	59574578	0.897316	12	1768	21598	MutuI aIgM A
MIER1	7mer1A	miR-142-3p	G2188.1	chr1	+	66946665	66946689	TATCATTTTCCATTCACTACATAAA	72	66946678	0.802386	1	72	648	MutuI aIgM A
MED21	7mer1A	miR-142-3p	G22650.1	chr12	+	27029267	27029304	TATTCTAGTCAGACCAGAACATACTTCCACTACATCAG	52	27029293	0.835242	2	53	467	MutuI aIgM A
MBD6	8mer1A	miR-142-3p	G23346.1	chr12	+	57529880	57529905	CCTCTCCTCCCATACACACTACACTG	752	57529892	0.699331	4	873	3585	MutuI aIgM A
RASSF3	7mer1A	miR-142-3p	G23501.1	chr12	+	64697145	64697163	TCATGTGCACTACAAATTG	35	64697151	0.768636	1	35	175	MutuI aIgM A
TWF1	7mer1A	miR-142-3p	G25787.1	chr12	-	43793980	43794028	TACCATCTATGTGCAATTATACTCTAAATTCCACTACACTACATTAAAG	1738	43793994	0.86878	10	1833	18429	MutuI aIgM A
OSBPL8	7mer2-8	miR-142-3p	G26389.1	chr12	-	76355390	76355414	ACATAATTAATTCAATACACTACTG	91	76355398	0.873897	1	90	637	MutuI aIgM A
FBXO21	7mer2-8	miR-142-3p	G27064.1	chr12	-	117144275	117144312	CCAAGGTTGGGAGGATTGTACACTACTTTCATTTAAAG	7	117144293	0.868828	1	7	77	MutuI aIgM A
NUP58	7mer2-8	miR-142-3p	G27664.1	chr13	+	25335722	25335771	CTTTATAATTTTACACTACCTTTTTAATATACAAACCTCATTCTTCATTG	331	25335734	0.867277	7	374	6650	MutuI aIgM A
FAM102B	7mer2-8	miR-142-3p	G2953.1	chr1	+	108635621	108635647	AAATCTTCCCTATTACACTACCTACAG	49	108635635	0.780998	1	49	322	MutuI aIgM A
PSMB5	7mer2-8	miR-142-3p	G33373.1	chr14	-	23025862	23025898	TTTTACTTTCTTGGATGTTAACATTACACTACTCACT	39	23025874	0.909313	1	39	624	MutuI aIgM A
CFL2	7mer2-8	miR-142-3p	G33567.1	chr14	-	34712189	34712220	CCTTTTTGTTTTCCATTGAGTGTACACTACTG	71	34712198	0.897442	2	71	878	MutuI aIgM A
DDHD1	8mer2-9	miR-142-3p	G33820.1	chr14	-	53040811	53040836	TTCACTCTCTCTAACACTACTAAATG	46	53040824	0.844091	1	46	368	MutuI aIgM A
TUBGCP4	7mer1A	miR-142-3p	G35517.1	chr15	+	43406322	43406351	TTTTCATCACTACATATTCTACACACACTG	122	43406328	0.765423	2	122	1156	MutuI aIgM A
MORF4L1	7mer2-8	miR-142-3p	G36425.1	chr15	+	78897360	78897397	TTCTATTCCTTTGACACTACGCACTTTTATAATACATG	72	78897388	0.690807	2	72	1026	MutuI aIgM A
C16orf70	7mer1A	miR-142-3p	G40135.1	chr16	+	67147593	67147615	CACTACATCCACTTTAGTTACTT	55	67147610	0.739466	1	55	440	MutuI aIgM A
MON1B	7mer2-8	miR-142-3p	G40429.1	chr16	+	77199196	77199217	ACACTACCCTCACTCCCCAACT	41	77199205	0.799022	1	41	123	MutuI aIgM A
KAT7	7mer2-8	miR-142-3p	G44351.1	chr17	+	49828865	49828893	TCATCTCTGTACACTACTTATATTCACTG	90	49828874	0.802839	4	118	956	MutuI aIgM A
FAM222B	7mer2-8	miR-142-3p	G46068.1	chr17	-	28756114	28756135	TCTCCATCCTACACTACCCTAG	44	28756125	0.819162	1	44	220	MutuI aIgM A
ANKRD40	7mer1A	miR-142-3p	G46584.1	chr17	-	50694972	50695000	TTCTCCACTTTCATTTTCCACTACAAATG	8	50694982	0.80224	1	8	88	MutuI aIgM A
PMAIP1	7mer1A	miR-142-3p	G48652.1	chr18	+	59903288	59903310	ATTTCTTCGGTCACTACACAACG	219	59903299	0.828545	2	219	1314	MutuI aIgM A
ZNF24	7mer1A	miR-142-3p	G49641.1	chr18	-	35333951	35333991	TATAAAGTAGGACATAACCCCATTTCACATGCACTACACTG	750	35333961	0.877766	2	811	4521	MutuI aIgM A
FLVCR1	7mer2-8	miR-142-3p	G4981.1	chr1	+	212895791	212895826	TACAACATACCAACATGACACTACTCACCCACAAAG	135	212895805	0.746436	2	135	384	MutuI aIgM A
TSEN34	9mer1A	miR-142-3p	G52571.1	chr19	+	54193487	54193511	TTTTCGAACACTACATCTTTTTTAT	37	54193493	0.872589	1	37	444	MutuI aIgM A
EPN1	8mer1A	miR-142-3p	G52641.1	chr19	+	55695461	55695523	CCCTTCCCCTTCCTGGGGCCCACTCACACTACACCCTCTTCCTTTCCCACCCCACCTCCCCGG	90	55695481	0.829954	5	92	871	MutuI aIgM A
RNF126	7mer2-8	miR-142-3p	G52754.1	chr19	-	647530	647555	CTATTTAAAATACACTACTTACAAAG	2961	647545	0.877054	7	3314	19967	MutuI aIgM A
ZNF678	7mer1A	miR-142-3p	G5327.1	chr1	+	227659914	227659935	TATTCACTCTGCACTACAATAG	121	227659924	0.785462	2	121	543	MutuI aIgM A
YIPF4	7mer1A	miR-142-3p	G55324.1	chr2	+	32311055	32311081	TTTTTGCACTACAATACATAAAAACTC	40	32311061	0.761607	1	40	320	MutuI aIgM A
CCNT2	8mer1A	miR-142-3p	G57644.1	chr2	+	134955616	134955639	ATTTTACACTACATATTTTAATAG	39	134955621	0.802998	1	39	390	MutuI aIgM A
MOB4	8mer1A	miR-142-3p	G58792.1	chr2	+	197551481	197551500	CAATTACATTACACTACAAG	12	197551491	0.716586	1	12	48	MutuI aIgM A
ATG16L1	9mer2-10	miR-142-3p	G59583.1	chr2	+	233294606	233294640	AAACACTACTAGCTCTGACCTTCCATACCTCACTT	20	233294631	0.883411	1	20	180	MutuI aIgM A
PELI1	7mer1A	miR-142-3p	G61150.1	chr2	-	64093391	64093418	CAGTTGCACTACATCAAATCTTTTTTTG	70	64093415	0.888452	1	69	695	MutuI aIgM A
PPP3R1	7mer1A	miR-142-3p	G61215.1	chr2	-	68179271	68179296	TTCAGACTGAAAATCTCCACTACATG	49	68179281	0.818444	1	49	294	MutuI aIgM A
MANBAL	7mer1A	miR-142-3p	G65081.1	chr20	+	37316814	37316838	TTTGTGCACTACAGATCTCCTCCTG	50	37316816	0.765411	1	50	400	MutuI aIgM A
STAU1	7mer1A	miR-142-3p	G67054.1	chr20	-	49113799	49113844	TCACTACACTACAGGATATGATCTCCATGTAGTCCATATAAACCTG	144	49113839	0.861609	3	199	953	MutuI aIgM A
PPP1R3D	7mer1A	miR-142-3p	G67328.1	chr20	-	59937341	59937362	CACTGTTCACTACATTAACATG	44	59937358	0.741508	1	44	264	MutuI aIgM A
BACH1	7mer2-8	miR-142-3p	G68030.1	chr21	+	29345106	29345131	TAACTACACTACCTCATATCTACATG	442	29345110	0.921672	2	405	2962	MutuI aIgM A
TUG1	7mer2-8	miR-142-3p	G70004.1	chr22	+	30979328	30979378	TATTAATATTTTACACTACCCACATTATTTTTAAACTTTATTTTAAATAAA	34	30979341	0.901109	1	34	782	MutuI aIgM A
LRP8	7mer1A	miR-142-3p	G7264.1	chr1	-	53246962	53246980	TCCCATGCACTACACTCTG	21	53246975	0.86564	1	21	84	MutuI aIgM A
TMEM59	8mer1A	miR-142-3p	G7288.1	chr1	-	54031708	54031730	CTTTAATGACACTACATTTTCAG	78	54031723	0.851336	2	78	435	MutuI aIgM A
PTPN23	8mer1A	miR-142-3p	G72914.1	chr3	+	47413205	47413233	TCCTTACACTACATCATCATCATCTCATG	43	47413210	0.843885	1	42	388	MutuI aIgM A
TIPARP	7mer2-8	miR-142-3p	G75142.1	chr3	+	156706137	156706194	TTCCCTGGCTGACTCTGTACCTTACTTACACTACTTACTTAATAGAAACACAAACTTG	1552	156706164	0.864792	10	1883	24497	MutuI aIgM A
EPM2AIP1	8mer1A	miR-142-3p	G76646.1	chr3	-	36988190	36988237	TTTTTTATTTTTATTCCTTTCTACACTACAACCAAATTGCTCCAAAAG	146	36988214	0.836685	3	180	1695	MutuI aIgM A
USP33	8mer1A	miR-142-3p	G7668.1	chr1	-	77696729	77696753	TTATCTTTAATCTTTACACTACATG	38	77696738	0.675952	2	76	380	MutuI aIgM A
GRK4	7mer2-8	miR-142-3p	G79393.1	chr4	+	2965940	2965967	TTTTCTTTTTACACTACCTTCCTATCTG	116	2965951	0.806178	3	117	1431	MutuI aIgM A
AFF1	10mer1A	miR-142-3p	G81118.1	chr4	+	87139407	87139451	ATTCTTTATTTTCCCAAACACTACAAAAAAACTTTTAAAACTTTG	32	87139416	0.772763	1	32	512	MutuI aIgM A
SLC7A11	7mer2-8	miR-142-3p	G84911.1	chr4	-	138166551	138166578	CTTTTTTTCCTCAACATATACACTACTG	15	138166560	0.898984	1	15	165	MutuI aIgM A
ASH1L	7mer1A	miR-142-3p	G8634.1	chr1	-	155336762	155336785	CAACAAAAGTCACTACATAAACTG	51	155336785	0.989536	1	50	154	MutuI aIgM A
C5orf24	10mer1A	miR-142-3p	G88164.1	chr5	+	134856148	134856183	TATATACCAAACACTACAAACAATTCATATTTACAG	101	134856148	0.935875	3	273	737	MutuI aIgM A
CREBRF	7mer1A	miR-142-3p	G89098.1	chr5	+	173137417	173137442	TAATTTCACTACATCCCTTTTCTCTG	62	173137418	0.871477	2	38	611	MutuI aIgM A
IL6ST	7mer1A	miR-142-3p	G90253.1	chr5	-	55940880	55940906	ATTCTACTTTAAGCACTACATAAACTG	192	55940895	0.772633	3	142	1586	MutuI aIgM A
NR3C1	7mer1A	miR-142-3p	G91528.1	chr5	-	143281746	143281765	TTTTAAATACGCACTACATG	135	143281756	0.87961	1	134	810	MutuI aIgM A
BOD1	8mer1A	miR-142-3p	G92058.1	chr5	-	173608044	173608063	ACACCAAGTAGACACTACAG	143	173608063	0.999618	1	143	143	MutuI aIgM A
ITPR3	7mer1A	miR-142-3p	G93340.1	chr6	+	33696122	33696152	TCACCCCTTTAACTCCAAGCACTACATTTTG	43	33696129	0.788255	1	43	387	MutuI aIgM A
TMEM181	7mer2-8	miR-142-3p	G95875.1	chr6	+	158635381	158635401	AATTCTGACACTACCTTTCTG	15	158635387	0.82401	1	15	105	MutuI aIgM A
RP11-434N15.2	7mer1A	miR-142-3p	G9632.1	chr1	-	210858579	210858604	ACATTTATTGTAGCACTACATAACTG	3	210858591	0.799422	2	3	24	MutuI aIgM A
H4C4	7mer2-8	miR-142-3p	G96751.1	chr6	-	26188712	26188763	CTTACCTCTACAGTACACTACCGCAAAACCAACGGCCCTTTTCAGGGCCACC	67	26188763	0.742158	2	95	347	MutuI aIgM A
BAK1	7mer1A	miR-142-3p	G97059.1	chr6	-	33573013	33573033	CTCCCAACCCATTCACTACAG	27	33573022	0.665068	1	27	81	MutuI aIgM A
SNX3	7mer1A	miR-142-3p	G98217.1	chr6	-	108211703	108211728	CACTACACCATTGGTTTCCAATACTG	12	108211719	0.77236	1	12	84	MutuI aIgM A
TSPYL1	7mer2-8	miR-142-3p	G98321.1	chr6	-	116278264	116278282	TCATCCTTCACACTACTTG	25	116278264	0.809778	1	25	150	MutuI aIgM A
TAGAP	7mer1A	miR-142-3p	G98985.1	chr6	-	159035015	159035035	TAATTTCACTACAATAAATTG	166	159035031	0.713859	1	166	1133	MutuI aIgM A
ACBD3	7mer1A	miR-142-3p	G9920.1	chr1	-	226145267	226145288	TATATACAGTTCACTACATATG	35	226145279	0.786742	2	37	243	MutuI aIgM A
ITPKB	7mer1A	miR-142-3p	G9934.1	chr1	-	226634552	226634578	ACTGACCCTCCTGAACTGCACTACAAG	637	226634562	0.860606	1	637	2142	MutuI aIgM A
ITPKB	7mer2-8	miR-142-3p	G9940.1	chr1	-	226707817	226707845	CATATTTCATCTTCCTACACTACTCTCTG	1323	226707829	0.799349	9	1537	14085	MutuI aIgM A
EIF5AL1	8mer1A	miR-142-3p	G10000.1	chr10	+	79513343	79513369	CCCTCCTCTTCTCCCCTCACACTACAG	25	79513369	0.789994	2	2	173	MutuI Mock A
CCNJ	9mer2-10	miR-142-3p	G10271.1	chr10	+	96060696	96060735	AAGGGCTTTACCAAAGTCCACTAAATAAACACTACTCAAG	31	96060722	0.874228	2	50	141	MutuI Mock A
SCD	7mer2-8	miR-142-3p	G10372.1	chr10	+	100363323	100363348	TACACTACCAAACACTCAGTCCACTG	36	100363323	0.872963	2	72	108	MutuI Mock A
IPMK	8mer1A	miR-142-3p	G11968.1	chr10	-	58193324	58193350	TACTTACTTTTCCTCTTTACACTACAG	61	58193331	0.695997	3	121	611	MutuI Mock A
NFYC	7mer1A	miR-142-3p	G1213.1	chr1	+	40770933	40770966	CCTCCTGCAGGCTAGGACACTGGTGCACTACACC	37	40770945	0.95009	2	74	148	MutuI Mock A
ZFP91	7mer1A	miR-142-3p	G14198.1	chr11	+	58618744	58618781	AAAGCTGGTCCTCAGCACTAACAAAATCACTACAATAG	31	58618769	0.944649	1	31	186	MutuI Mock A
NEU3	7mer-m8	miR-142-3p	G14732.1	chr11	+	75010536	75010558	CTTCAAGGTCAGTTACACTACTT	35	75010549	0.819415	1	34	246	MutuI Mock A
KMT2A	7mer2-8	miR-142-3p	G15534.1	chr11	+	118523403	118523421	TAAATTCAATGACACTACT	148	118523413	0.8533	1	148	740	MutuI Mock A
DCPS	9mer1A	miR-142-3p	G15726.1	chr11	+	126348828	126348851	CATTATAACACTACATTCATATAG	39	126348834	0.830025	1	39	273	MutuI Mock A
LIN7C	7mer1A	miR-142-3p	G16388.1	chr11	-	27497064	27497083	CTTTAATCCACTACAAAATG	835	27497076	0.773127	2	774	4236	MutuI Mock A
OSBP	7mer1A	miR-142-3p	G16769.1	chr11	-	59574564	59574606	CTTTATCCCCTTCTCTTCCTTCACCATCTGCACTACATTTCTG	3323	59574578	0.9052	15	4307	51295	MutuI Mock A
RPUSD4	7mer2-8	miR-142-3p	G17888.1	chr11	-	126202245	126202279	CAAACAAATACACCTCACACTACTTTTTCTTTCTG	47	126202265	0.973231	1	47	516	MutuI Mock A
MIER1	7mer1A	miR-142-3p	G1790.1	chr1	+	66946665	66946690	TATCATTTTCCATTCACTACATAAAG	22	66946678	0.802291	1	22	198	MutuI Mock A
MBD6	8mer1A	miR-142-3p	G19135.1	chr12	+	57529880	57529928	CCTCTCCTCCCATACACACTACACTGCCCCTTCTCCCCCCATCAAAACG	2542	57529893	0.836667	7	2634	13142	MutuI Mock A
SLC16A7	7mer1A	miR-142-3p	G19172.1	chr12	+	59786777	59786818	TCTTTTAACTTCTAACACACTTTTTTCTCCATTGCACTACAG	26	59786810	0.875576	2	39	425	MutuI Mock A
CAND1	7mer1A	miR-142-3p	G19279.1	chr12	+	67319177	67319208	ACCATTTCATCTTTGCACTACATCCTTCACTG	35	67319191	0.784642	2	35	310	MutuI Mock A
TMTC3	8mer1A	miR-142-3p	G19570.1	chr12	+	88196101	88196128	TTTAATCAAGGGATTTACACTACAAAAG	8	88196117	0.756803	1	8	56	MutuI Mock A
TWF1	7mer1A	miR-142-3p	G21068.1	chr12	-	43793980	43794028	TACCATCTATGTGCAATTATACTCTAAATTCCACTACACTACATTAAAG	1206	43793997	0.76586	13	1553	11813	MutuI Mock A
OSBPL8	7mer2-8	miR-142-3p	G21532.1	chr12	-	76355390	76355414	ACATAATTAATTCAATACACTACTG	47	76355398	0.875033	1	47	329	MutuI Mock A
NUP58	7mer2-8	miR-142-3p	G22564.1	chr13	+	25335722	25335771	CTTTATAATTTTACACTACCTTTTTAATATACAAACCTCATTCTTCATTG	617	25335734	0.836364	16	810	12113	MutuI Mock A
FOXO1	7mer1A	miR-142-3p	G24389.1	chr13	-	40558758	40558776	TCACTACACCATATAATTG	25	40558776	0.949393	1	25	125	MutuI Mock A
MZT1	9mer1A	miR-142-3p	G24764.1	chr13	-	72708675	72708702	ATTTATAATCAACACTACAAATACTATG	42	72708696	0.765107	1	42	336	MutuI Mock A
HIPK1	7mer1A	miR-142-3p	G2543.1	chr1	+	113977328	113977347	AAAAATAATCTCACTACATG	31	113977338	0.708854	1	31	124	MutuI Mock A
HECTD1	8mer1A	miR-142-3p	G27220.1	chr14	-	31100564	31100588	TCATTTCATACTCCATACACTACAG	213	31100573	0.857739	3	252	1415	MutuI Mock A
HEATR5A	9mer1A	miR-142-3p	G27224.1	chr14	-	31291804	31291850	ACAAACTCTAACACTACAATCATTTTTTCTAAATTACATAAATAAAG	48	31291829	0.795876	2	48	672	MutuI Mock A
CFL2	7mer2-8	miR-142-3p	G27271.1	chr14	-	34712189	34712212	TTTTCCATTGAGTGTACACTACTG	61	34712198	0.879092	2	95	514	MutuI Mock A
DDHD1	8mer2-9	miR-142-3p	G27512.1	chr14	-	53040811	53040836	TTCACTCTCTCTAACACTACTAAATG	61	53040816	0.701127	3	40	509	MutuI Mock A
TUBGCP4	7mer1A	miR-142-3p	G28846.1	chr15	+	43406322	43406351	TTTTCATCACTACATATTCTACACACACTG	47	43406323	0.67892	2	47	440	MutuI Mock A
PMF1	7mer1A	miR-142-3p	G2991.1	chr1	+	156240015	156240039	TAAATAAACTTCCTTCACTACACTG	46	156240030	0.714767	1	13	339	MutuI Mock A
KATNBL1	7mer1A	miR-142-3p	G30242.1	chr15	-	34141340	34141365	AATTCTAATTCTTTTTCACTACATAT	26	34141350	0.749865	1	26	312	MutuI Mock A
METTL22	7mer1A	miR-142-3p	G31669.1	chr16	+	8647348	8647369	TCTTAAATATCACTACATCCCT	42	8647357	0.799327	2	43	293	MutuI Mock A
C16orf72	7mer-A1	miR-142-3p	G31678.1	chr16	+	9105091	9105124	TATTCTCCAACTCCCACTACATTTTCTCATATTG	48	9105098	0.791803	2	96	576	MutuI Mock A
NFATC2IP	9mer1A	miR-142-3p	G32133.1	chr16	+	28966183	28966213	CTTTTCCTTTCATATTGAGAACACTACACAG	11	28966196	0.773638	1	11	110	MutuI Mock A
C16orf70	7mer-A1	miR-142-3p	G32751.1	chr16	+	67147587	67147608	CATTTGCACTACATCCACTTTA	29	67147592	0.785535	1	26	182	MutuI Mock A
ZCCHC14	7mer1A	miR-142-3p	G34799.1	chr16	-	87409417	87409437	CCCTATCTTCCACTACAAATG	56	87409428	0.708911	1	56	280	MutuI Mock A
RUNDC1	9mer2-10	miR-142-3p	G35998.1	chr17	+	42993348	42993367	TATCACTCCAAACACTACTG	26	42993356	0.912344	1	26	104	MutuI Mock A
KAT7	7mer2-8	miR-142-3p	G36192.1	chr17	+	49828865	49828893	TCATCTCTGTACACTACTTATATTCACTG	84	49828875	0.868911	1	84	924	MutuI Mock A
ANKFY1	7mer1A	miR-142-3p	G37210.1	chr17	-	4166328	4166353	CATTTAATAACCACTACATTTTTTTG	43	4166332	0.689985	1	43	473	MutuI Mock A
ZNF594	7mer1A	miR-142-3p	G37243.1	chr17	-	5180866	5180890	ACCACATCTTATTGCACTACAAATG	69	5180890	0.708039	2	104	379	MutuI Mock A
FAM222B	7mer2-8	miR-142-3p	G37612.1	chr17	-	28756114	28756135	TCTCCATCCTACACTACCCTAG	38	28756125	0.773564	1	22	206	MutuI Mock A
LRRC59	7mer1A	miR-142-3p	G38081.1	chr17	-	50381479	50381515	TCTACATCTTACTCAGAATCACTACACATTCCTTTAG	32	50381497	0.950763	1	32	384	MutuI Mock A
ANKRD40	7mer1A	miR-142-3p	G38094.1	chr17	-	50694972	50695000	TTCTCCACTTTCATTTTCCACTACAAATG	43	50694982	0.801141	1	42	436	MutuI Mock A
RAB12	7mer1A	miR-142-3p	G38896.1	chr18	+	8638318	8638340	TATTCTGCACTACAATCATTTTG	28	8638323	0.824762	2	56	224	MutuI Mock A
TWSG1	8mer1A	miR-142-3p	G38908.1	chr18	+	9400724	9400744	TTCACTCCAAATACACTACAG	20	9400735	0.890211	1	20	80	MutuI Mock A
CEP192	8mer1A	miR-142-3p	G38993.1	chr18	+	13124817	13124846	TTAACTTTATCTTTCTACACTACAATTATG	106	13124834	0.791234	4	172	1312	MutuI Mock A
MALT1	7mer1A	miR-142-3p	G39691.1	chr18	+	58748303	58748324	TATTTTTTCCACTACACAACTG	60	58748311	0.666312	2	59	481	MutuI Mock A
PMAIP1	7mer1A	miR-142-3p	G39716.1	chr18	+	59903288	59903310	ATTTCTTCGGTCACTACACAACG	37	59903299	0.794658	1	23	236	MutuI Mock A
TARDBP	8mer1A	miR-142-3p	G404.1	chr1	+	11022906	11022925	TAAACCAACACACTACAATT	4	11022924	0.672363	1	3	13	MutuI Mock A
ZNF24	7mer1A	miR-142-3p	G40496.1	chr18	-	35333951	35333980	ACATAACCCCATTTCACATGCACTACACTG	1419	35333961	0.865439	6	1695	8226	MutuI Mock A
FLVCR1	7mer-m8	miR-142-3p	G4130.1	chr1	+	212895803	212895826	ACATGACACTACTCACCCACAAAG	18	212895803	0.991618	1	18	36	MutuI Mock A
EPN1	8mer1A	miR-142-3p	G42925.1	chr19	+	55695461	55695522	CCCTTCCCCTTCCTGGGGCCCACTCACACTACACCCTCTTCCTTTCCCACCCCACCTCCCCG	65	55695478	0.966983	2	65	620	MutuI Mock A
ZNF460	9mer1A	miR-142-3p	G42965.1	chr19	+	57293698	57293725	CCACAGAACACTACAACTTATTCAAATG	43	57293717	0.61585	2	28	230	MutuI Mock A
RNF126	7mer2-8	miR-142-3p	G43033.1	chr19	-	647530	647555	CTATTTAAAATACACTACTTACAAAG	7604	647545	0.868558	7	8989	51693	MutuI Mock A
ZNF562	7mer1A	miR-142-3p	G43320.1	chr19	-	9645790	9645832	TCTTCCTTAATACCTTTTCTTTCTAACTAAGTGCACTACACTG	9	9645801	0.870309	3	27	135	MutuI Mock A
ZNF678	7mer1A	miR-142-3p	G4380.1	chr1	+	227659914	227659935	TATTCACTCTGCACTACAATAG	58	227659924	0.753326	1	43	284	MutuI Mock A
YIPF4	7mer1A	miR-142-3p	G45021.1	chr2	+	32311044	32311081	ACATTCCTACATTTTTGCACTACAATACATAAAAACTC	38	32311061	0.81755	1	38	418	MutuI Mock A
CRIPT	7mer1A	miR-142-3p	G45269.1	chr2	+	46625530	46625554	TATAAATACATATCACTACAAAATG	41	46625536	0.823857	1	41	246	MutuI Mock A
INPP4A	7mer2-8	miR-142-3p	G46090.1	chr2	+	98588139	98588163	AATTATCCTATCTACACTACCACCT	94	98588151	0.778138	2	94	657	MutuI Mock A
CCNT2	8mer1A	miR-142-3p	G46831.1	chr2	+	134955616	134955638	ATTTTACACTACATATTTTAATA	58	134955621	0.803016	1	58	580	MutuI Mock A
ACVR2A	8mer1A	miR-142-3p	G47015.1	chr2	+	147928982	147929019	TTATTTAACCACACAGTACACTACATTTTACATATATG	30	147928996	0.991051	1	30	390	MutuI Mock A
MOB4	8mer1A	miR-142-3p	G47750.1	chr2	+	197551481	197551499	CAATTACATTACACTACAA	117	197551491	0.716183	1	116	469	MutuI Mock A
RNF103-CHMP3	7mer1A	miR-142-3p	G49960.1	chr2	-	86505726	86505745	TCTCTTGCACTACACCTCTG	5	86505739	0.728137	1	5	30	MutuI Mock A
SLC35F5	8mer1A	miR-142-3p	G50317.1	chr2	-	113714613	113714634	TTCACTTACACTACATTTACTG	259	113714627	0.789435	2	235	1921	MutuI Mock A
ZEB2	8mer1A	miR-142-3p	G50750.1	chr2	-	144386785	144386815	CACAAATAAATACACTACATAAATTTTTCTG	22	144386805	0.926218	1	22	198	MutuI Mock A
PCMTD2	7mer2-8	miR-142-3p	G53674.1	chr20	+	64275684	64275702	TATAATACACTACTTTCTG	16	64275698	0.682451	1	16	112	MutuI Mock A
GPCPD1	7mer1A	miR-142-3p	G53780.1	chr20	-	5547518	5547538	TATTTAACTCTTTCACTACAG	5	5547526	0.714313	1	5	40	MutuI Mock A
SOGA1	8mer2-9	miR-142-3p	G54253.1	chr20	-	36785122	36785173	CACCCCAACACGGCTGGCCATGTGGCCTCAGAACACTACTTATTACTCAATG	6	36785173	0.988969	1	6	60	MutuI Mock A
ZMYND8	8mer1A	miR-142-3p	G54450.1	chr20	-	47210600	47210619	CGGGGGCTGCTACACTACAG	87	47210609	0.692763	1	87	174	MutuI Mock A
BACH1	7mer2-8	miR-142-3p	G55370.1	chr21	+	29345106	29345130	TAACTACACTACCTCATATCTACAT	159	29345110	0.862589	3	159	1111	MutuI Mock A
TUG1	7mer2-8	miR-142-3p	G56911.1	chr22	+	30979328	30979379	TATTAATATTTTACACTACCCACATTATTTTTAAACTTTATTTTAAATAAAG	121	30979341	0.914278	1	95	2522	MutuI Mock A
PATZ1	10mer1A	miR-142-3p	G57862.1	chr22	-	31326640	31326669	TATGGGACAGGGGCAGAAAACACTACATAG	33	31326640	0.887666	2	65	67	MutuI Mock A
NR1D2	8mer-A1	miR-142-3p	G58792.1	chr3	+	23978730	23978760	TCCACTTCTTTTTTCCTAAATAACACTACAG	34	23978751	0.945464	1	33	375	MutuI Mock A
PTPN23	8mer1A	miR-142-3p	G59206.1	chr3	+	47413205	47413233	TCCTTACACTACATCATCATCATCTCATG	134	47413209	0.840065	4	117	1100	MutuI Mock A
COPG1	8mer2-9	miR-142-3p	G60517.1	chr3	+	129277443	129277469	ACCTCATACCCTTCCCCAACACTACCT	143	129277456	0.757197	3	105	753	MutuI Mock A
TIPARP	7mer2-8	miR-142-3p	G60996.1	chr3	+	156706137	156706194	TTCCCTGGCTGACTCTGTACCTTACTTACACTACTTACTTAATAGAAACACAAACTTG	62	156706164	0.854311	1	62	660	MutuI Mock A
LPP	7mer2-8	miR-142-3p	G61517.1	chr3	+	188878662	188878681	AATCTATTTACACTACTATG	20	188878671	0.728826	1	20	140	MutuI Mock A
LPP	7mer1A	miR-142-3p	G61519.1	chr3	+	188890370	188890399	ATTTATTCACTACATTACAAACCATCACTG	54	188890376	0.742173	1	54	463	MutuI Mock A
EPM2AIP1	8mer1A	miR-142-3p	G62182.1	chr3	-	36988199	36988237	TTTTTTATTTTTATTCCTTTCTACACTACAACCAAATTG	520	36988215	0.811389	6	567	5792	MutuI Mock A
USP33	8mer1A	miR-142-3p	G6303.1	chr1	-	77696729	77696753	TTATCTTTAATCTTTACACTACATG	48	77696736	0.825255	3	69	507	MutuI Mock A
ZBTB20	8mer1A	miR-142-3p	G63127.1	chr3	-	114330444	114330470	CTTACTTAACTACAATACACTACATTG	44	114330445	0.870591	1	44	352	MutuI Mock A
WDR5B	8mer1A	miR-142-3p	G63210.1	chr3	-	122414391	122414414	TTCATACACTACATTTACAAAATG	18	122414409	0.843643	1	18	126	MutuI Mock A
SLC33A1	8mer1A	miR-142-3p	G63660.1	chr3	-	155826603	155826625	CTACACCAAACCATACACTACAG	37	155826615	0.961316	1	37	74	MutuI Mock A
DCUN1D1	7mer1A	miR-142-3p	G63981.1	chr3	-	182944294	182944316	TCTACATTATGCACTACATAATT	3	182944306	0.817746	1	3	24	MutuI Mock A
GRK4	7mer2-8	miR-142-3p	G64376.1	chr4	+	2965940	2965967	TTTTCTTTTTACACTACCTTCCTATCTG	28	2965951	0.820789	1	27	393	MutuI Mock A
MRFAP1	8mer2-9	miR-142-3p	G64493.1	chr4	+	6641836	6641859	TCTCACTTAACACTACGTTTTCTG	46	6641851	0.745099	1	46	414	MutuI Mock A
SASS6	7mer2-8	miR-142-3p	G6559.1	chr1	-	100084015	100084050	ATACTCCCCCACCTCCCCCATTTAGATACACTACTG	86	100084023	0.76156	2	76	698	MutuI Mock A
GAB1	7mer2-8	miR-142-3p	G66475.1	chr4	+	143469541	143469574	TTTTTTGTCACACTACTTTATATAACAATACTAA	27	143469550	0.878153	1	27	378	MutuI Mock A
MMAA	7mer2-8	miR-142-3p	G66512.1	chr4	+	145659844	145659863	TAATATACACTACCTTACTG	20	145659850	0.805005	1	20	119	MutuI Mock A
PLA2G12A	8mer1A	miR-142-3p	G68557.1	chr4	-	109710205	109710227	ATCTTTCCACATACACTACATTG	426	109710216	0.906229	1	370	3038	MutuI Mock A
SLC7A11	7mer2-8	miR-142-3p	G68838.1	chr4	-	138166551	138166578	CTTTTTTTCCTCAACATATACACTACTG	227	138166560	0.899148	1	227	2494	MutuI Mock A
TMEM192	9mer2-10	miR-142-3p	G69151.1	chr4	-	165071846	165071872	ACAATATCCTTCTAAAACACTACTCTG	15	165071872	0.950211	1	15	105	MutuI Mock A
PELO	8mer1A	miR-142-3p	G70299.1	chr5	+	52802286	52802326	ATCCCTTTTCTCCCCACCTCCACACACTACATTTTTTTTAG	31	52802318	0.75431	1	31	465	MutuI Mock A
ASH1L	7mer1A	miR-142-3p	G7064.1	chr1	-	155336762	155336785	CAACAAAAGTCACTACATAAACTG	65	155336785	0.996852	1	65	195	MutuI Mock A
SCAMP1	8mer1A	miR-142-3p	G70737.1	chr5	+	78477550	78477580	TCCATTTTTTCCTGTACACTACAAACAAAAG	82	78477565	0.768875	3	115	495	MutuI Mock A
C5orf24	10mer1A	miR-142-3p	G71586.1	chr5	+	134856146	134856183	CATATATACCAAACACTACAAACAATTCATATTTACAG	199	134856154	0.79833	5	254	1736	MutuI Mock A
CREBRF	7mer1A	miR-142-3p	G72334.1	chr5	+	173137417	173137442	TAATTTCACTACATCCCTTTTCTCTG	58	173137422	0.80252	3	59	637	MutuI Mock A
NR3C1	7mer1A	miR-142-3p	G74298.1	chr5	-	143281746	143281765	TTTTAAATACGCACTACATG	82	143281756	0.870453	1	76	498	MutuI Mock A
BOD1	8mer1A	miR-142-3p	G74690.1	chr5	-	173608044	173608063	ACACCAAGTAGACACTACAG	34	173608061	0.998436	1	34	34	MutuI Mock A
ZBTB41	8mer1A	miR-142-3p	G7612.1	chr1	-	197155990	197156025	CCTATTTTTTACACTACACTATCAAAATAATTTTTG	82	197156014	0.74209	5	157	1155	MutuI Mock A
TMEM181	7mer2-8	miR-142-3p	G77624.1	chr6	+	158635378	158635401	CTTAATTCTGACACTACCTTTCTG	62	158635387	0.835705	1	62	492	MutuI Mock A
H4C4	7mer2-8	miR-142-3p	G78303.1	chr6	-	26188741	26188763	CTTACCTCTACAGTACACTACCG	297	26188750	0.880317	3	318	1464	MutuI Mock A
RGL2	9mer2-10	miR-142-3p	G78503.1	chr6	-	33291661	33291683	ATAATAAACCAAAACACTACCTG	82	33291675	0.93082	1	82	246	MutuI Mock A
BAK1	7mer1A	miR-142-3p	G78510.1	chr6	-	33573013	33573033	CTCCCAACCCATTCACTACAG	32	33573025	0.759101	1	32	96	MutuI Mock A
TSPYL1	7mer2-8	miR-142-3p	G79484.1	chr6	-	116278264	116278282	TCATCCTTCACACTACTTG	31	116278275	0.733901	2	25	186	MutuI Mock A
TAGAP	7mer1A	miR-142-3p	G79997.1	chr6	-	159035015	159035034	AATTTCACTACAATAAATTG	224	159035031	0.713667	1	224	1344	MutuI Mock A
CLIC4	7mer1A	miR-142-3p	G806.1	chr1	+	24841497	24841518	CTTTCTACAAAAGTCACTACAG	3	24841509	0.921996	1	3	15	MutuI Mock A
ACBD3	7mer1A	miR-142-3p	G8078.1	chr1	-	226145267	226145288	TATATACAGTTCACTACATATG	78	226145279	0.791793	1	77	547	MutuI Mock A
CREB5	7mer2-8	miR-142-3p	G80881.1	chr7	+	28822839	28822862	TTTTCCCGTTACACTACTACTCAG	11	28822848	0.822389	1	11	88	MutuI Mock A
ITPKB	7mer1A	miR-142-3p	G8090.1	chr1	-	226634552	226634578	ACTGACCCTCCTGAACTGCACTACAAG	219	226634562	0.771592	3	279	685	MutuI Mock A
IKZF1	7mer1A	miR-142-3p	G81284.1	chr7	+	50401466	50401498	CCCCCAAAATCTGTCACTACAATTTAAACACCA	81	50401476	0.747133	1	42	525	MutuI Mock A
WASL	8mer1A	miR-142-3p	G84763.1	chr7	-	123683281	123683303	CCTCTCTACACTACACTAATCTG	898	123683296	0.734342	6	945	5312	MutuI Mock A
WASL	9mer2-10	miR-142-3p	G84765.1	chr7	-	123684461	123684481	AATACTAAACACTACTTTCTG	30	123684481	0.956186	1	30	180	MutuI Mock A
TNKS	8mer1A	miR-142-3p	G85636.1	chr8	+	9777065	9777088	TTCACAATTCACACACTACATTTG	16	9777075	0.855233	1	16	112	MutuI Mock A
TASOR2	9mer1A	miR-142-3p	G8635.1	chr10	+	5763473	5763512	TTACACAAACAACACTACATAAAACATTTTTTCCTAAATG	35	5763500	0.708352	1	35	385	MutuI Mock A
TASOR2	8mer1A	miR-142-3p	G8636.1	chr10	+	5763554	5763584	TAAATACTACACTACAAAAATCAGCTTTCTG	326	5763562	0.755199	2	314	1355	MutuI Mock A
KCTD9	7mer1A	miR-142-3p	G88430.1	chr8	-	25429112	25429145	AATAACTTACCTATCACTACAACACTTACAAATG	46	25429131	0.843515	1	46	368	MutuI Mock A
NCOA2	7mer1A	miR-142-3p	G89017.1	chr8	-	70111235	70111295	TCCCTTTTCACTACAACACCGTCCAAAACTATCTACCTATCTCTTCTTTTTTATCCATCTG	11	70111255	0.877142	1	11	253	MutuI Mock A
TPD52	8mer2-9	miR-142-3p	G89123.1	chr8	-	80036893	80036925	CTTACTCAACACTACCACCTTTTCCTTATACTG	138	80036899	0.665894	5	223	1433	MutuI Mock A
RRM2B	8mer2-9	miR-142-3p	G89391.1	chr8	-	102207703	102207722	CTTAACCAACACTACTACTG	22	102207707	0.737008	1	22	88	MutuI Mock A
CLTA	12mer1A	miR-142-3p	G90649.1	chr9	+	36211779	36211803	CCACCCTGTGGAAACACTACATCTG	94	36211779	0.944856	1	94	376	MutuI Mock A
ZEB1	7mer1A	miR-142-3p	G9134.1	chr10	+	31527759	31527787	ACTTCTGCACTACAAAATTCCCTTCACAG	85	31527765	0.819274	1	85	595	MutuI Mock A
PTAR1	8mer1A	miR-142-3p	G93039.1	chr9	-	69711095	69711118	CCAAATATTTATACACTACAAAAG	1190	69711105	0.732889	2	1205	5935	MutuI Mock A
TRIM14	7mer2-8	miR-142-3p	G93411.1	chr9	-	98087203	98087241	CACCCTCACCCCACCATCACTTACACTACTTTAATCCAG	125	98087220	0.81194	2	145	864	MutuI Mock A
TMEM245	7mer2-8	miR-142-3p	G93518.1	chr9	-	109018594	109018620	TTTAAATTTATTCTTACACTACTTAAG	50	109018605	0.758792	2	76	574	MutuI Mock A
NR6A1	7mer1A	miR-142-3p	G93782.1	chr9	-	124519538	124519562	AATCCCACCTCCTTGCACTACATTG	124	124519548	0.768083	1	123	745	MutuI Mock A
GOLGA1	8mer1A	miR-142-3p	G93786.1	chr9	-	124879406	124879455	CTCTCTCTCCCTCATCCCACCCCAAATACTTAAAATGACACTACACCCAG	108	124879419	0.948078	2	112	1057	MutuI Mock A
STS	7mer1A	miR-142-3p	G94356.1	chrX	+	7350298	7350321	CTCACCATCTTCACTACAAACACG	50	7350305	0.724922	2	82	168	MutuI Mock A
RP2	7mer1A	miR-142-3p	G95015.1	chrX	+	46881928	46881971	TTAATTTAAAAATTTCCACTACACTTATTATCTATTAACCAAAG	59	46881943	0.768596	4	128	875	MutuI Mock A
XIAP	7mer1A	miR-142-3p	G96093.1	chrX	+	123912077	123912103	TACCATAACTTTCACTACATATTAAAT	85	123912087	0.665821	5	136	714	MutuI Mock A
KDM5C	8mer1A	miR-142-3p	G97320.1	chrX	-	53191897	53191934	CCCCCTCACCCAAACTCCTACACTACAACCTCCCCCAG	34	53191916	0.842577	1	34	136	MutuI Mock A
MORF4L2	8mer1A	miR-142-3p	G97754.1	chrX	-	103675845	103675880	TCCTATCCCTTTGACACTACACAATTTTCTAATATG	48	103675868	0.85292	2	48	624	MutuI Mock A
AMMECR1	7mer1A	miR-142-3p	G97840.1	chrX	-	110197245	110197264	TTCTGCACTACATACTTTTG	61	110197260	0.693749	2	104	445	MutuI Mock A
MMGT1	7mer1A	miR-142-3p	G98114.1	chrX	-	135964670	135964689	CTTTTGCACTACAATTTTTG	39	135964684	0.775015	1	39	351	MutuI Mock A
TXLNA	7mer1A	miR-142-3p	G990.1	chr1	+	32197501	32197536	ACCAAATCAACCAATCACTACAGCTGCTCTGCTTCT	46	32197514	0.957223	1	46	368	MutuI Mock A
CCDC28B	7mer2-8	miR-142-3p	G992.1	chr1	+	32204912	32204950	AACAATTATTTTTACTAATTTACACTACCACCTCACCTG	466	32204933	0.743262	9	606	4064	MutuI Mock A
ANLN	9mer1A	miR-142-3p-1	G100185.1	chr7	+	36453651	36453676	ACCTCATTTATAAACACTAAATTCTG	833	36453662	0.685082	7	890	6607	MutuI aIgM A
KLHDC10	7mer2-8	miR-142-3p-1	G101964.1	chr7	+	130133094	130133115	TCTTCTTTTAATATAACACTAG	4	130133108	0.871585	1	4	36	MutuI aIgM A
UBN2	7mer1A	miR-142-3p-1	G102187.1	chr7	+	139299274	139299312	CTTCATCCATTTATAATGACACTAACCTAAAAAAAATAG	11	139299312	0.999647	2	22	99	MutuI aIgM A
SBDS	9mer1A	miR-142-3p-1	G103899.1	chr7	-	66988336	66988357	CTTCACCTCTAAAACACTAAAG	57	66988351	0.704059	2	57	228	MutuI aIgM A
AGPAT5	7mer1A	miR-142-3p-1	G105669.1	chr8	+	6759797	6759819	ATACACTAAAATAATCAAAACTG	14	6759797	0.961316	1	13	57	MutuI aIgM A
MTFR1	8mer1A	miR-142-3p-1	G107070.1	chr8	+	65709354	65709391	TTACTGCACATTTTAAATTCTTAACACTAATTTATCTG	217	65709372	0.738508	4	264	2603	MutuI aIgM A
ARL5B	7mer1A	miR-142-3p-1	G10872.1	chr10	+	18675374	18675414	ATTTTTTCTTAACTTTTTTTTTTTAACACACTAATCTTCAG	44	18675395	0.797714	1	44	968	MutuI aIgM A
RAB11FIP1	8mer1A	miR-142-3p-1	G109503.1	chr8	-	37858965	37858998	TAACCCAACATTTCCTACAACACTAAATAAAATG	78	37858989	0.683806	4	89	480	MutuI aIgM A
TPD52	7mer2-8	miR-142-3p-1	G110145.1	chr8	-	80036893	80036925	CTTACTCAACACTACCACCTTTTCCTTATACTG	141	80036924	0.789961	2	141	1551	MutuI aIgM A
RRM2B	7mer2-8	miR-142-3p-1	G110451.1	chr8	-	102207703	102207722	CTTAACCAACACTACTACTG	20	102207707	0.736988	1	20	80	MutuI aIgM A
UBR5	8mer1A	miR-142-3p-1	G110454.1	chr8	-	102252735	102252761	TGTTAACACTAAAAATATTTAAAACTG	63	102252761	0.780595	3	25	542	MutuI aIgM A
ENTR1	9mer1A	miR-142-3p-1	G116304.1	chr9	-	136402388	136402415	ATTTCATAAGTAGAACAAACACTAAATG	27	136402408	0.738057	2	32	154	MutuI aIgM A
CDKL5	7mer1A	miR-142-3p-1	G116871.1	chrX	+	18630878	18630917	ACCATCAGCAGTTTTGCCTGGACACTAATGACTCTAAAAG	241	18630906	0.853477	2	285	1933	MutuI aIgM A
MBTPS2	8mer1A	miR-142-3p-1	G116946.1	chrX	+	21871565	21871597	TTATAATTCCTAACAAAATAACACTAATTTCTG	356	21871582	0.965473	3	356	3823	MutuI aIgM A
ZNF449	7mer1A	miR-142-3p-1	G118966.1	chrX	+	135361097	135361137	TCTTACACAAATTGACACTAACTCAAAAAAAATCTTAACCT	68	135361109	0.88952	1	68	676	MutuI aIgM A
DYNLT3	8mer1A	miR-142-3p-1	G120019.1	chrX	-	37839247	37839275	CATATTACCACTAACACTAATACATATAG	171	37839264	0.929163	2	225	1141	MutuI aIgM A
RLIM	8mer1A	miR-142-3p-1	G120537.1	chrX	-	74590891	74590920	TAAATAACACTAAGGTTAGGATCTTCTAAG	7	74590915	0.936436	1	7	56	MutuI aIgM A
HELLS	9mer1A	miR-142-3p-1	G12535.1	chr10	+	94611521	94611562	AATCATTTTACTGTGCTTTTATTCTACCTCAAACACTAATCT	93	94611555	0.866124	2	98	1268	MutuI aIgM A
CCNJ	8mer2-9	miR-142-3p-1	G12559.1	chr10	+	96060712	96060735	TCCACTAAATAAACACTACTCAAG	41	96060722	0.891283	1	41	164	MutuI aIgM A
STN1	7mer2-8	miR-142-3p-1	G15452.1	chr10	-	103878775	103878803	CTCCTGGATGAACACAAACTAACACTATG	61	103878786	0.987172	1	61	304	MutuI aIgM A
MMACHC	7mer1A	miR-142-3p-1	G1662.1	chr1	+	45510472	45510528	ACCGCCTGAGGCAAGGAATTCAGAACCACTCTGGGCAACATAATGACACTAAAAAAG	2501	45510516	0.842924	3	2435	10409	MutuI aIgM A
MMACHC	8mer1A	miR-142-3p-1	G1663.1	chr1	+	45511733	45511770	ACACACATAGGACTATGTAAACCCTTAACACTAAACTG	746	45511758	0.75488	2	630	3150	MutuI aIgM A
KMT2A	7mer-m1	miR-142-3p-1	G19004.1	chr11	+	118523403	118523422	TAAATTCAATGACACTACTG	58	118523413	0.85159	2	59	289	MutuI aIgM A
FADS1	8mer1A	miR-142-3p-1	G20549.1	chr11	-	61802044	61802078	TCAGGAAGAGATTTAACACTAAAATTCCACTCATG	47	61802064	0.803661	1	47	376	MutuI aIgM A
NXF1	7mer1A	miR-142-3p-1	G20584.1	chr11	-	62792223	62792255	ACACTAAACTACCCGAAGGACTTAGGTGCTTTG	43	62792234	0.821433	1	43	301	MutuI aIgM A
TIGAR	8mer1A	miR-142-3p-1	G22163.1	chr12	+	4353172	4353189	CAAAATAACACTAACATG	29	4353172	0.997042	1	29	58	MutuI aIgM A
ACVR1B	8mer1A	miR-142-3p-1	G23145.1	chr12	+	51996717	51996751	CTCCCACACCCACCTCTGCCACTCTTAACACTAAG	59	51996743	0.781208	1	58	355	MutuI aIgM A
FRS2	9mer1A	miR-142-3p-1	G23603.1	chr12	+	69575017	69575043	CTTCATTTTCATTTCTAAACACTAACT	67	69575034	0.8691	3	28	776	MutuI aIgM A
ZNF268	7mer1A	miR-142-3p-1	G25082.1	chr12	+	133207931	133207956	ATAGATGACACTAAAATACTATTAAG	33	133207937	0.914372	1	33	198	MutuI aIgM A
LRRC8B	8mer1A	miR-142-3p-1	G2578.1	chr1	+	89593524	89593545	TAAAAACTGTTAACACTAACCT	40	89593535	0.725366	1	40	200	MutuI aIgM A
KBTBD6	7mer1A	miR-142-3p-1	G29922.1	chr13	-	41130211	41130228	TTCATGACACTAATTTAG	33	41130223	0.837838	1	33	198	MutuI aIgM A
DIS3	8mer2-9	miR-142-3p-1	G30348.1	chr13	-	72757940	72757986	ATATTACTGTGCACTACTGTAGACTTTTATAAACACTATATACTTAG	20	72757973	0.932203	1	20	340	MutuI aIgM A
HIF1A	8mer1A	miR-142-3p-1	G31927.1	chr14	+	61748195	61748215	TGGTTGGATCTAACACTAACT	28	61748206	0.827444	1	28	168	MutuI aIgM A
DDHD1	7mer2-8	miR-142-3p-1	G33820.1	chr14	-	53040811	53040836	TTCACTCTCTCTAACACTACTAAATG	46	53040824	0.844091	1	46	368	MutuI aIgM A
MGA	7mer2-8	miR-142-3p-1	G35471.1	chr15	+	41769679	41769703	TGAGCTCTCACCCTAACACTATAAG	62	41769692	0.927337	1	61	311	MutuI aIgM A
AKAP13	7mer1A	miR-142-3p-1	G36615.1	chr15	+	85535261	85535299	CCAGCTTTGATTCTCTTAAATCTACACTAAATTTAACAG	42	85535282	0.89012	1	42	546	MutuI aIgM A
ZNF770	7mer1A	miR-142-3p-1	G37240.1	chr15	-	34980827	34980851	TAAAAAAACTACAGAGACACTAAAG	41	34980841	0.994559	1	41	82	MutuI aIgM A
HSBP1	9mer1A	miR-142-3p-1	G40621.1	chr16	+	83811627	83811663	CTATTCATTATTAAACACTAAAACTTTGGCGGTTCTT	318	83811640	0.838825	3	317	4453	MutuI aIgM A
USP31	8mer1A	miR-142-3p-1	G41523.1	chr16	-	23067483	23067508	TAAAGGGCAATATTTTAACACTAATG	4	23067491	0.729138	1	4	28	MutuI aIgM A
EIF4A1	9mer1A	miR-142-3p-1	G43098.1	chr17	+	7578687	7578740	CCGGCTCTTCTCCCAAAAAAAAAAAAAAAACACTAATCCATTTCCCTAACCTAG	20	7578709	0.748763	3	17	195	MutuI aIgM A
RSKR	7mer1A	miR-142-3p-1	G46057.1	chr17	-	28608211	28608239	TTTTTACCTTAAGGACACTAAATATTCAG	90	28608235	0.664183	3	244	746	MutuI aIgM A
NUFIP2	8mer1A	miR-142-3p-1	G46089.1	chr17	-	29263594	29263644	CTTTTCAACTGTAGGTGCTCCAGACTTGCTCTCCGTCACTAACACTAAATG	325	29263605	0.851428	3	324	1995	MutuI aIgM A
KLHL11	7mer2-8	miR-142-3p-1	G46354.1	chr17	-	41849372	41849396	TAATTCTAAAGTCAACACTATACTG	103	41849384	0.874251	1	43	780	MutuI aIgM A
BTG2	7mer1A	miR-142-3p-1	G4683.1	chr1	+	203308682	203308711	TATTCTTGTAGGGCCGACACTAAATAAAAG	28736	203308711	0.819211	8	12531	215378	MutuI aIgM A
PSMD12	9mer1A	miR-142-3p-1	G46904.1	chr17	-	67337964	67337982	CAATAAAAACACTAATTTG	34	67337964	0.671112	1	34	136	MutuI aIgM A
MEX3C	8mer1A	miR-142-3p-1	G49955.1	chr18	-	51176174	51176205	TAAAAGGCTGCTATGGTAACACTAAACCTAAG	35	51176188	0.90388	2	35	210	MutuI aIgM A
ZNF224	7mer1A	miR-142-3p-1	G52143.1	chr19	+	44109597	44109621	CCTATGACACTAAAACTCCAAAAAG	32	44109602	0.767694	1	32	96	MutuI aIgM A
ARHGAP35	10mer1A	miR-142-3p-1	G52269.1	chr19	+	47001697	47001717	TTACGATAGAAACACTAATTG	35	47001698	0.643071	2	70	140	MutuI aIgM A
TSEN34	7mer2-8	miR-142-3p-1	G52571.1	chr19	+	54193487	54193511	TTTTCGAACACTACATCTTTTTTAT	37	54193493	0.872589	1	37	444	MutuI aIgM A
NCK2	7mer1A	miR-142-3p-1	G56866.1	chr2	+	105893908	105893932	TAGCCGTTTGTTGACACTAATACAG	48	105893921	0.768916	1	46	338	MutuI aIgM A
TTL	8mer1A	miR-142-3p-1	G57035.1	chr2	+	112532360	112532386	AATATTTAAAATGCCTGGAACACTAAA	30	112532376	0.943111	1	30	180	MutuI aIgM A
ATG16L1	8mer2-9	miR-142-3p-1	G59583.1	chr2	+	233294606	233294640	AAACACTACTAGCTCTGACCTTCCATACCTCACTT	20	233294631	0.883411	1	20	180	MutuI aIgM A
INO80D	8mer1A	miR-142-3p-1	G63404.1	chr2	-	206000253	206000276	TATATGAACACTAAACTTATTAAG	48	206000261	0.755922	1	48	336	MutuI aIgM A
LANCL1	9mer1A	miR-142-3p-1	G63471.1	chr2	-	210433396	210433438	AATACTATCTAACCAATAACTTGAACAAAAACACTAAACTAAG	83	210433423	0.92894	1	83	664	MutuI aIgM A
ATG9A	7mer1A	miR-142-3p-1	G63615.1	chr2	-	219219797	219219818	CTATATTTTGACACTAAAAAAG	118	219219808	0.715959	1	118	708	MutuI aIgM A
HDLBP	8mer1A	miR-142-3p-1	G64119.1	chr2	-	241229377	241229401	CTCCACTGTTTAACACTAAACCAAG	82	241229393	0.639416	1	82	410	MutuI aIgM A
SLC23A2	8mer1A	miR-142-3p-1	G66159.1	chr20	-	4855500	4855528	TTCTAATTAATAACACTAAATTCTTCCTG	76	4855517	0.89453	2	116	676	MutuI aIgM A
PSMB2	7mer2-8	miR-142-3p-1	G6845.1	chr1	-	35601998	35602022	CTTATTTCACTTAACACTATATTAG	118	35602010	0.79333	3	170	1128	MutuI aIgM A
CBY1	7mer2-8	miR-142-3p-1	G70260.1	chr22	+	38673774	38673812	CCTTCCACAACAACACTATATTTTTATGCTACTTTCCTG	47	38673801	0.820893	1	47	658	MutuI aIgM A
TCF20	9mer2-10	miR-142-3p-1	G71462.1	chr22	-	42160654	42160706	TTTAAACACAAAAATAAATTTTTTTTCATTTCCAGAAACACTATTTATTTATG	23	42160672	0.894259	2	46	483	MutuI aIgM A
TSC22D2	8mer1A	miR-142-3p-1	G75023.1	chr3	+	150459217	150459251	AACAAAAGAATCCTGGCATATTTCTAACACTAATG	168	150459243	0.824365	1	168	1344	MutuI aIgM A
SELENOT	7mer1A	miR-142-3p-1	G75031.1	chr3	+	150630123	150630146	CTTATGACACTAACACTATTAATG	19	150630128	0.829036	1	19	133	MutuI aIgM A
DEPDC1	7mer1A	miR-142-3p-1	G7560.1	chr1	-	68475923	68475961	CCTATATGCCCAGGGCCTAACTTACACTAATTAAATCTG	11	68475940	0.859729	1	11	110	MutuI aIgM A
DCBLD2	7mer2-8	miR-142-3p-1	G77652.1	chr3	-	98799118	98799145	CTACTGTAGAACACTATTTTTAATACAG	43	98799141	0.86707	1	43	387	MutuI aIgM A
PHC3	7mer1A	miR-142-3p-1	G78718.1	chr3	-	170095776	170095799	AATTATGACACTAAAACAAAATTG	35	170095792	0.763039	1	35	175	MutuI aIgM A
TBL1XR1	7mer2-8	miR-142-3p-1	G78821.1	chr3	-	177023821	177023842	CAAATTAATAACACTATTTCTG	46	177023833	0.85179	1	44	324	MutuI aIgM A
UBXN7	7mer1A	miR-142-3p-1	G79217.1	chr3	-	196349431	196349450	TTTATGACACTAATCATATG	29	196349444	0.790259	1	29	203	MutuI aIgM A
AFF1	8mer2-9	miR-142-3p-1	G81118.1	chr4	+	87139407	87139451	ATTCTTTATTTTCCCAAACACTACAAAAAAACTTTTAAAACTTTG	32	87139416	0.772763	1	32	512	MutuI aIgM A
SEL1L3	7mer1A	miR-142-3p-1	G83498.1	chr4	-	25748088	25748120	CCCTACGGCAGATCTGGATTCTTATACACTAAG	4	25748094	0.816729	1	4	32	MutuI aIgM A
ELOVL6	7mer1A	miR-142-3p-1	G84584.1	chr4	-	110050889	110050931	CACAACACACACAATCCTTTCTAACTTTATGGACACTAAACTG	54	110050931	0.949742	1	54	540	MutuI aIgM A
ASH1L	9mer1A	miR-142-3p-1	G8633.1	chr1	-	155335789	155335814	TTTCCTTTATAGTGTTAAACACTAAA	8	155335797	0.861415	1	8	80	MutuI aIgM A
TNPO1	7mer1A	miR-142-3p-1	G87087.1	chr5	+	72911684	72911727	CTTAAAGCACGGCTTACTTCATCTGCTCCTTACACACTAAAATG	139	72911715	0.866501	3	139	1432	MutuI aIgM A
SCAMP1	7mer2-8	miR-142-3p-1	G87217.1	chr5	+	78478292	78478314	TATAATTTTGAACACTATAATAG	37	78478309	0.83756	1	37	296	MutuI aIgM A
C5orf24	8mer2-9	miR-142-3p-1	G88164.1	chr5	+	134856148	134856183	TATATACCAAACACTACAAACAATTCATATTTACAG	101	134856148	0.935875	3	273	737	MutuI aIgM A
CREG1	7mer1A	miR-142-3p-1	G8885.1	chr1	-	167541243	167541272	AAGACACTAATATTATTACCCATATACATG	16	167541248	0.8635	1	16	128	MutuI aIgM A
ZNF451	8mer1A	miR-142-3p-1	G93940.1	chr6	+	57169622	57169649	TTCCTTCTCTGTAACACTAAATATTTTA	229	57169634	0.874734	3	263	2714	MutuI aIgM A
KPNA5	7mer2-8	miR-142-3p-1	G94979.1	chr6	+	116735599	116735638	TACAACACTATATTAAAAATAATAAAATATTTTAAAATTG	27	116735625	0.858234	1	27	351	MutuI aIgM A
GFOD1	7mer2-8	miR-142-3p-1	G96517.1	chr6	-	13363912	13363931	CCTTATAACACTATTTCCAG	13	13363925	0.798327	1	13	78	MutuI aIgM A
LYRM2	9mer1A	miR-142-3p-1	G97901.1	chr6	-	89633555	89633602	TATACTCAATAATGCACTAACAATTTCTTTAAAAAAACACTAATACTG	205	89633590	0.862504	6	367	2572	MutuI aIgM A
HELLS	9mer1A	miR-142-3p-1	G10252.1	chr10	+	94611536	94611562	CTTTTATTCTACCTCAAACACTAATCT	27	94611560	0.869069	1	27	270	MutuI Mock A
CCNJ	8mer2-9	miR-142-3p-1	G10271.1	chr10	+	96060696	96060735	AAGGGCTTTACCAAAGTCCACTAAATAAACACTACTCAAG	31	96060722	0.874228	2	50	141	MutuI Mock A
LCOR	9mer1A	miR-142-3p-1	G10294.1	chr10	+	96959478	96959505	CACTATAAAATCAAAAACACTAATTCTG	53	96959500	0.730264	1	52	319	MutuI Mock A
MMACHC	7mer1A	miR-142-3p-1	G1350.1	chr1	+	45510472	45510528	ACCGCCTGAGGCAAGGAATTCAGAACCACTCTGGGCAACATAATGACACTAAAAAAG	595	45510516	0.843461	1	594	2248	MutuI Mock A
MMACHC	8mer1A	miR-142-3p-1	G1351.1	chr1	+	45511744	45511770	ACTATGTAAACCCTTAACACTAAACTG	2603	45511758	0.760279	4	2572	10574	MutuI Mock A
CTNND1	9mer1A	miR-142-3p-1	G14186.1	chr11	+	57818275	57818304	TTTATAAAAAACACTAAACATTCAATTCCA	38	57818282	0.74381	2	38	304	MutuI Mock A
PLCB3	7mer1A	miR-142-3p-1	G14356.1	chr11	+	64267603	64267626	AGGGCAGGAGGCAATGACACTAAT	33	64267610	0.998644	1	33	66	MutuI Mock A
KMT2A	7mer-m1	miR-142-3p-1	G15534.1	chr11	+	118523403	118523421	TAAATTCAATGACACTACT	148	118523413	0.8533	1	148	740	MutuI Mock A
DCPS	7mer2-8	miR-142-3p-1	G15726.1	chr11	+	126348828	126348851	CATTATAACACTACATTCATATAG	39	126348834	0.830025	1	39	273	MutuI Mock A
FRS2	9mer1A	miR-142-3p-1	G19339.1	chr12	+	69575017	69575052	CTTCATTTTCATTTCTAAACACTAACTCCTTTTATA	182	69575034	0.739632	6	206	2823	MutuI Mock A
GATC	7mer1A	miR-142-3p-1	G20188.1	chr12	+	120461924	120461947	CCTAAGACACTAAATCCTCAATCT	28	120461924	0.999102	1	28	140	MutuI Mock A
ZNF268	7mer1A	miR-142-3p-1	G20544.1	chr12	+	133207919	133207956	AATTTAACACCCATAGATGACACTAAAATACTATTAAG	31	133207937	0.939973	1	31	276	MutuI Mock A
TNFRSF1A	7mer1A	miR-142-3p-1	G20668.1	chr12	-	6328911	6328939	TTTTTAAATCAATCATGTTACACTAATAG	29	6328920	0.838454	1	29	319	MutuI Mock A
LRRC8B	8mer1A	miR-142-3p-1	G2134.1	chr1	+	89593524	89593546	TAAAAACTGTTAACACTAACCTG	175	89593535	0.717896	2	175	827	MutuI Mock A
CDK4	7mer1A	miR-142-3p-1	G21340.1	chr12	-	57748322	57748355	CTTCTCCTTCTCCTTCCCATTTCTCTACACTAAG	52	57748332	0.789804	3	63	665	MutuI Mock A
MZT1	7mer2-8	miR-142-3p-1	G24764.1	chr13	-	72708675	72708702	ATTTATAATCAACACTACAAATACTATG	42	72708696	0.765107	1	42	336	MutuI Mock A
WNT2B	7mer1A	miR-142-3p-1	G2508.1	chr1	+	112523493	112523521	CATTACACAAATAGACACTAATTTATTTG	4	112523504	0.985901	1	4	36	MutuI Mock A
ADPRHL1	8mer1A	miR-142-3p-1	G25236.1	chr13	-	113422471	113422500	TTTACTCACTCACTTCAACAACACTAACTG	60	113422484	0.903494	2	94	427	MutuI Mock A
GEMIN2	7mer2-8	miR-142-3p-1	G25654.1	chr14	+	39136562	39136586	ATTTCAACACATCTTCAACACTATG	39	39136576	0.765667	2	40	272	MutuI Mock A
GPATCH2L	8mer1A	miR-142-3p-1	G26337.1	chr14	+	76196456	76196477	TTAACAAAACTAACACTAATTG	8	76196465	0.969331	1	8	40	MutuI Mock A
HEATR5A	7mer2-8	miR-142-3p-1	G27224.1	chr14	-	31291804	31291850	ACAAACTCTAACACTACAATCATTTTTTCTAAATTACATAAATAAAG	48	31291829	0.795876	2	48	672	MutuI Mock A
DDHD1	7mer2-8	miR-142-3p-1	G27512.1	chr14	-	53040811	53040836	TTCACTCTCTCTAACACTACTAAATG	61	53040816	0.701127	3	40	509	MutuI Mock A
NFATC2IP	7mer2-8	miR-142-3p-1	G32133.1	chr16	+	28966183	28966213	CTTTTCCTTTCATATTGAGAACACTACACAG	11	28966196	0.773638	1	11	110	MutuI Mock A
UCK2	7mer1A	miR-142-3p-1	G3252.1	chr1	+	165910545	165910566	CCTCTCACTCCTTCACACTAAT	31	165910558	0.788073	1	30	187	MutuI Mock A
HSBP1	9mer1A	miR-142-3p-1	G33143.1	chr16	+	83811627	83811651	CTATTCATTATTAAACACTAAAACT	155	83811640	0.698886	4	155	1240	MutuI Mock A
HSBP1	8mer2-9	miR-142-3p-1	G33144.1	chr16	+	83812328	83812357	TTTTTAAAAAACACTATTTTACTTAAACTG	21	83812351	0.803913	2	42	231	MutuI Mock A
ZC3H7A	7mer2-8	miR-142-3p-1	G33728.1	chr16	-	11750815	11750836	CCAAATAACCATTTAACACTAG	27	11750822	0.681486	1	27	108	MutuI Mock A
RPS15A	7mer1A	miR-142-3p-1	G33837.1	chr16	-	18782758	18782794	TCTGCCAAAACCAGGTATTTGACACTAAATATTTTAG	34	18782773	0.832709	1	34	374	MutuI Mock A
SUCO	9mer1A	miR-142-3p-1	G3387.1	chr1	+	172611053	172611102	CTTACATTTTAAACATACACAATAAACACTAATCCTCCAAACTTTCACTG	75	172611087	0.744254	5	99	1018	MutuI Mock A
SIAH1	8mer1A	miR-142-3p-1	G34138.1	chr16	-	48361391	48361415	TAACACTAATATATTTAAAAATAAG	27	48361402	0.677963	1	27	189	MutuI Mock A
RALGPS2	9mer1A	miR-142-3p-1	G3504.1	chr1	+	178917007	178917031	AATTTTTTTAAACACTAAACTTCTG	15	178917016	0.740934	1	15	150	MutuI Mock A
EIF4A1	9mer1A	miR-142-3p-1	G35176.1	chr17	+	7578691	7578740	CTCTTCTCCCAAAAAAAAAAAAAAAACACTAATCCATTTCCCTAACCTAG	86	7578728	0.668067	6	65	880	MutuI Mock A
DHRS7B	8mer1A	miR-142-3p-1	G35529.1	chr17	+	21191362	21191398	AATAAATATGGAGCTGGGGTTTAACACTAAAAACTAG	19	21191384	0.809449	1	19	152	MutuI Mock A
RUNDC1	8mer2-9	miR-142-3p-1	G35998.1	chr17	+	42993348	42993367	TATCACTCCAAACACTACTG	26	42993356	0.912344	1	26	104	MutuI Mock A
KAT7	7mer-m1	miR-142-3p-1	G36192.1	chr17	+	49828865	49828893	TCATCTCTGTACACTACTTATATTCACTG	84	49828875	0.868911	1	84	924	MutuI Mock A
CRK	7mer2-8	miR-142-3p-1	G37128.1	chr17	-	1420807	1420830	ATTATAACACTATACACTTTCTTG	49	1420825	0.856656	1	49	441	MutuI Mock A
NUFIP2	8mer1A	miR-142-3p-1	G37645.1	chr17	-	29263594	29263616	CTCTCCGTCACTAACACTAAATG	86	29263604	0.884468	1	86	430	MutuI Mock A
FBXL20	7mer1A	miR-142-3p-1	G37821.1	chr17	-	39253605	39253667	ATTTCTTCTCACTCCCCTCCTCACCCTACTTCCAAATTACACACTAACTTCTAACCCTTACAG	13	39253629	0.945846	1	13	247	MutuI Mock A
BTG2	7mer1A	miR-142-3p-1	G3888.1	chr1	+	203308682	203308711	TATTCTTGTAGGGCCGACACTAAATAAAAG	1147	203308686	0.562455	7	411	8698	MutuI Mock A
MDM4	7mer1A	miR-142-3p-1	G3938.1	chr1	+	204551931	204551965	TCTTGGACCACACATAAAATACACTAACACTAACA	43	204551955	0.917699	1	43	183	MutuI Mock A
DYRK3	7mer1A	miR-142-3p-1	G4000.1	chr1	+	206651154	206651198	TCACACTAAATGCTGCTCATAACCCATCCTCCTCTTCTTTATTCA	67	206651179	0.797307	4	76	996	MutuI Mock A
FLVCR1	7mer-m1	miR-142-3p-1	G4130.1	chr1	+	212895803	212895826	ACATGACACTACTCACCCACAAAG	18	212895803	0.991618	1	18	36	MutuI Mock A
CENPF	7mer1A	miR-142-3p-1	G4159.1	chr1	+	214664111	214664158	TTTTACACTAAAAAAATGCAAAACACATTTTATTCTTCTAATTAACAG	18	214664128	0.997491	2	36	270	MutuI Mock A
ZNF460	7mer2-8	miR-142-3p-1	G42965.1	chr19	+	57293698	57293725	CCACAGAACACTACAACTTATTCAAATG	43	57293717	0.61585	2	28	230	MutuI Mock A
INPP4A	7mer-m1	miR-142-3p-1	G46090.1	chr2	+	98588139	98588163	AATTATCCTATCTACACTACCACCT	94	98588151	0.778138	2	94	657	MutuI Mock A
LZIC	7mer2-8	miR-142-3p-1	G5086.1	chr1	-	9929775	9929806	TACCATTTAAAAAAAATAATTAACACTATTTG	13	9929792	0.932144	2	14	129	MutuI Mock A
LANCL1	9mer1A	miR-142-3p-1	G51528.1	chr2	-	210433396	210433438	AATACTATCTAACCAATAACTTGAACAAAAACACTAAACTAAG	85	210433423	0.928941	1	85	680	MutuI Mock A
ATG9A	7mer1A	miR-142-3p-1	G51668.1	chr2	-	219219797	219219818	CTATATTTTGACACTAAAAAAG	111	219219808	0.715455	1	110	667	MutuI Mock A
DSTN	8mer1A	miR-142-3p-1	G52470.1	chr20	+	17607585	17607618	TCTTCATAATATAACAACACTAATACACTAATAG	38	17607595	0.78401	2	38	342	MutuI Mock A
SLC23A2	8mer1A	miR-142-3p-1	G53766.1	chr20	-	4855500	4855528	TTCTAATTAATAACACTAAATTCTTCCTG	34	4855517	0.905405	1	34	374	MutuI Mock A
BCL2L1	7mer1A	miR-142-3p-1	G54132.1	chr20	-	31665452	31665517	ATCATTTTCCCCCCACTCTCCCCACACTAACCTGGGTTCCCTTTCCTTCCATCCCTACCCCCTAAG	84	31665497	0.880147	3	84	752	MutuI Mock A
SOGA1	7mer2-8	miR-142-3p-1	G54253.1	chr20	-	36785122	36785173	CACCCCAACACGGCTGGCCATGTGGCCTCAGAACACTACTTATTACTCAATG	6	36785173	0.988969	1	6	60	MutuI Mock A
CXADR	8mer1A	miR-142-3p-1	G55214.1	chr21	+	17569496	17569531	ATTTCTTACTCATTTACCTATTTTAACACTAAAATA	44	17569521	0.86546	1	44	660	MutuI Mock A
IFNAR2	7mer1A	miR-142-3p-1	G55448.1	chr21	+	33263737	33263756	CACCTTTCCTTTACACTAAT	58	33263748	0.708214	1	57	407	MutuI Mock A
PSMB2	7mer2-8	miR-142-3p-1	G5648.1	chr1	-	35601998	35602022	CTTATTTCACTTAACACTATATTAG	339	35602010	0.71536	5	425	3304	MutuI Mock A
CBY1	7mer2-8	miR-142-3p-1	G57103.1	chr22	+	38673774	38673811	CCTTCCACAACAACACTATATTTTTATGCTACTTTCCT	51	38673801	0.820899	1	51	714	MutuI Mock A
PATZ1	8mer2-9	miR-142-3p-1	G57862.1	chr22	-	31326640	31326669	TATGGGACAGGGGCAGAAAACACTACATAG	33	31326640	0.887666	2	65	67	MutuI Mock A
NR1D2	7mer2-8	miR-142-3p-1	G58792.1	chr3	+	23978730	23978760	TCCACTTCTTTTTTCCTAAATAACACTACAG	34	23978751	0.945464	1	33	375	MutuI Mock A
TMEM59	8mer1A	miR-142-3p-1	G6003.1	chr1	-	54031379	54031406	AAAACTTCATTTTAACACTAAAAATTAG	29	54031392	0.779949	1	29	232	MutuI Mock A
BBX	7mer1A	miR-142-3p-1	G60125.1	chr3	+	107808192	107808213	ATACCATCTACACTAACATTTG	11	107808200	0.818196	1	11	66	MutuI Mock A
COPG1	7mer2-8	miR-142-3p-1	G60517.1	chr3	+	129277443	129277469	ACCTCATACCCTTCCCCAACACTACCT	143	129277456	0.757197	3	105	753	MutuI Mock A
SELENOT	7mer1A	miR-142-3p-1	G60886.1	chr3	+	150630123	150630146	CTTATGACACTAACACTATTAATG	99	150630128	0.829157	1	99	693	MutuI Mock A
DEPDC1	7mer1A	miR-142-3p-1	G6204.1	chr1	-	68475923	68475953	CCCAGGGCCTAACTTACACTAATTAAATCTG	41	68475939	0.813829	2	41	287	MutuI Mock A
GMPPB	9mer1A	miR-142-3p-1	G62411.1	chr3	-	49719925	49719947	TCACTTCAAATAAACACTAACAG	8	49719941	0.714637	1	8	32	MutuI Mock A
USP33	7mer-m1	miR-142-3p-1	G6303.1	chr1	-	77696729	77696753	TTATCTTTAATCTTTACACTACATG	48	77696736	0.825255	3	69	507	MutuI Mock A
KPNA4	9mer1A	miR-142-3p-1	G63729.1	chr3	-	160497592	160497617	CAATACTCCCAAACACTAACAAACTG	35	160497603	0.735585	1	1	139	MutuI Mock A
PHC3	7mer1A	miR-142-3p-1	G63814.1	chr3	-	170095776	170095798	ATTATGACACTAAAACAAAATTG	13	170095792	0.760776	1	13	65	MutuI Mock A
TBL1XR1	7mer2-8	miR-142-3p-1	G63907.1	chr3	-	177023821	177023842	CAAATTAATAACACTATTTCTG	73	177023833	0.855903	1	73	511	MutuI Mock A
UBXN7	7mer1A	miR-142-3p-1	G64219.1	chr3	-	196351275	196351297	AACCAAATATGACACTAACGCTG	86	196351287	0.724234	1	70	274	MutuI Mock A
MRFAP1	7mer2-8	miR-142-3p-1	G64493.1	chr4	+	6641836	6641859	TCTCACTTAACACTACGTTTTCTG	46	6641851	0.745099	1	46	414	MutuI Mock A
TMA16	7mer1A	miR-142-3p-1	G66757.1	chr4	+	163519925	163519943	TAATAATATCACACTAATG	8	163519934	0.788153	1	8	40	MutuI Mock A
RBM8A	8mer1A	miR-142-3p-1	G6866.1	chr1	-	145922667	145922719	ACATTATTAAATTTTTTATTTTATTAACACTAATATTTTAACTACAATTACAG	31	145922693	0.866183	2	62	713	MutuI Mock A
MFSD8	8mer2-9	miR-142-3p-1	G68740.1	chr4	-	127919349	127919368	AATAAACACTATATAATCTG	29	127919355	0.681722	1	29	145	MutuI Mock A
TMEM192	8mer2-9	miR-142-3p-1	G69151.1	chr4	-	165071846	165071872	ACAATATCCTTCTAAAACACTACTCTG	15	165071872	0.950211	1	15	105	MutuI Mock A
TNPO1	7mer1A	miR-142-3p-1	G70621.1	chr5	+	72911691	72911727	CACGGCTTACTTCATCTGCTCCTTACACACTAAAATG	53	72911705	0.723954	2	53	530	MutuI Mock A
C5orf24	8mer2-9	miR-142-3p-1	G71586.1	chr5	+	134856146	134856183	CATATATACCAAACACTACAAACAATTCATATTTACAG	199	134856154	0.79833	5	254	1736	MutuI Mock A
CETN3	9mer1A	miR-142-3p-1	G73668.1	chr5	-	90394040	90394061	AATTACAAGGATAAACACTAAG	12	90394050	0.960265	1	12	36	MutuI Mock A
NR3C1	7mer1A	miR-142-3p-1	G74294.1	chr5	-	143279689	143279724	CAATAATACACTAATTCCTTTCTATCCTACAACAAG	44	143279724	0.980546	1	44	440	MutuI Mock A
ZBTB41	7mer1A	miR-142-3p-1	G7612.1	chr1	-	197155990	197156025	CCTATTTTTTACACTACACTATCAAAATAATTTTTG	82	197156014	0.74209	5	157	1155	MutuI Mock A
ZNF451	8mer1A	miR-142-3p-1	G76125.1	chr6	+	57169622	57169650	TTCCTTCTCTGTAACACTAAATATTTTAG	99	57169634	0.892501	1	98	1189	MutuI Mock A
DSTYK	8mer1A	miR-142-3p-1	G7754.1	chr1	-	205143869	205143899	ATTCTCCTAATTTTTAACACTAAAATTCAAG	70	205143883	0.817884	1	70	770	MutuI Mock A
TMEM181	8mer1A	miR-142-3p-1	G77623.1	chr6	+	158635218	158635244	TAAAATAAAATAACACTAAACTTTAAG	44	158635228	0.931463	1	44	263	MutuI Mock A
GFOD1	7mer2-8	miR-142-3p-1	G78139.1	chr6	-	13363912	13363930	CTTATAACACTATTTCCAG	18	13363925	0.798535	1	18	108	MutuI Mock A
RGL2	8mer2-9	miR-142-3p-1	G78503.1	chr6	-	33291661	33291683	ATAATAAACCAAAACACTACCTG	82	33291675	0.93082	1	82	246	MutuI Mock A
LYRM2	9mer1A	miR-142-3p-1	G79180.1	chr6	-	89633555	89633601	ATACTCAATAATGCACTAACAATTTCTTTAAAAAAACACTAATACTG	122	89633589	0.898966	2	106	1536	MutuI Mock A
BCLAF1	7mer1A	miR-142-3p-1	G79683.1	chr6	-	136260678	136260699	ACTACACTAATTATTTTAACTG	13	136260681	0.740357	1	13	104	MutuI Mock A
ANLN	9mer1A	miR-142-3p-1	G81047.1	chr7	+	36453651	36453686	ACCTCATTTATAAACACTAAATTCTGTCACCTCCTG	1074	36453663	0.677178	9	1218	8540	MutuI Mock A
YAE1	7mer2-8	miR-142-3p-1	G81089.1	chr7	+	39572843	39572866	TCTTCAAAATTAACACTATTAAAT	313	39572853	0.848483	2	311	2505	MutuI Mock A
CUX1	9mer1A	miR-142-3p-1	G82125.1	chr7	+	102252454	102252484	TTCCATATAAAACACTAACACTTAATTACAA	37	102252482	0.81531	1	37	296	MutuI Mock A
KLHDC10	8mer1A	miR-142-3p-1	G82517.1	chr7	+	130133744	130133786	TATTTAACACTAACCATTCTCCTATGTATATACTAATTTATCT	39	130133774	0.882719	1	39	702	MutuI Mock A
UBN2	7mer1A	miR-142-3p-1	G82682.1	chr7	+	139299274	139299312	CTTCATCCATTTATAATGACACTAACCTAAAAAAAATAG	77	139299291	0.905599	3	79	768	MutuI Mock A
IGF2BP3	8mer1A	miR-142-3p-1	G83531.1	chr7	-	23311865	23311890	TTTTATTTTTACCTAACACTAACATG	75	23311881	0.697173	2	59	729	MutuI Mock A
SBDS	9mer1A	miR-142-3p-1	G84067.1	chr7	-	66988336	66988354	CACCTCTAAAACACTAAAG	23	66988347	0.840134	2	23	46	MutuI Mock A
WASL	7mer-m1	miR-142-3p-1	G84763.1	chr7	-	123683281	123683303	CCTCTCTACACTACACTAATCTG	898	123683296	0.734342	6	945	5312	MutuI Mock A
WASL	8mer2-9	miR-142-3p-1	G84765.1	chr7	-	123684461	123684481	AATACTAAACACTACTTTCTG	30	123684481	0.956186	1	30	180	MutuI Mock A
TASOR2	7mer2-8	miR-142-3p-1	G8635.1	chr10	+	5763473	5763512	TTACACAAACAACACTACATAAAACATTTTTTCCTAAATG	35	5763500	0.708352	1	35	385	MutuI Mock A
MTFR1	8mer1A	miR-142-3p-1	G86681.1	chr8	+	65709360	65709391	CACATTTTAAATTCTTAACACTAATTTATCTG	214	65709376	0.677059	7	273	2175	MutuI Mock A
ASAH1	8mer2-9	miR-142-3p-1	G88319.1	chr8	-	18066947	18066970	CCTCCTCCAGTAAACACTATTCTG	42	18066959	0.939073	1	42	252	MutuI Mock A
RPS20	9mer1A	miR-142-3p-1	G88840.1	chr8	-	56067863	56067903	CTCTTACCCATTAAACACTAACTCCCTTTTTTTTCACCCTG	134	56067892	0.843884	4	170	1974	MutuI Mock A
ASPH	8mer1A	miR-142-3p-1	G88916.1	chr8	-	61625870	61625902	TTTTCATATATTATTAGTAATTAACACTAACTG	36	61625881	0.878204	1	36	504	MutuI Mock A
TPD52	7mer2-8	miR-142-3p-1	G89123.1	chr8	-	80036893	80036925	CTTACTCAACACTACCACCTTTTCCTTATACTG	138	80036899	0.665894	5	223	1433	MutuI Mock A
RRM2B	7mer2-8	miR-142-3p-1	G89391.1	chr8	-	102207703	102207722	CTTAACCAACACTACTACTG	22	102207707	0.737008	1	22	88	MutuI Mock A
CLTA	10mer2-11	miR-142-3p-1	G90649.1	chr9	+	36211779	36211803	CCACCCTGTGGAAACACTACATCTG	94	36211779	0.944856	1	94	376	MutuI Mock A
FKTN	7mer1A	miR-142-3p-1	G91541.1	chr9	+	105636176	105636210	CACTCCCAATTTTAATGACACTAAAATATTAATAG	23	105636193	0.89509	1	23	230	MutuI Mock A
DCAF12	7mer1A	miR-142-3p-1	G92859.1	chr9	-	34088304	34088327	ATTTACACTAACTTCCATTCTCAG	63	34088316	0.690177	2	37	530	MutuI Mock A
MBTPS2	8mer1A	miR-142-3p-1	G94597.1	chrX	+	21871565	21871597	TTATAATTCCTAACAAAATAACACTAATTTCTG	827	21871582	0.977478	6	973	8370	MutuI Mock A
PGRMC1	7mer1A	miR-142-3p-1	G96035.1	chrX	+	119243372	119243418	TTTTTTAATTAACATCACTAGTGACACTAATAAAATTAACTTCTTAG	57	119243394	0.934806	1	57	639	MutuI Mock A
ZNF449	7mer1A	miR-142-3p-1	G96278.1	chrX	+	135361097	135361137	TCTTACACAAATTGACACTAACTCAAAAAAAATCTTAACCT	184	135361109	0.882701	3	177	1800	MutuI Mock A
DYNLT3	8mer1A	miR-142-3p-1	G97123.1	chrX	-	37839247	37839275	CATATTACCACTAACACTAATACATATAG	361	37839264	0.881998	4	311	2576	MutuI Mock A
WWP1	12mer2-13	miR-142-5p	G107467.1	chr8	+	86467049	86467074	TTCATCCTTTTCTACTTTATTTATTG	38	86467061	0.796103	1	38	570	MutuI aIgM A
PAG1	7mer2-8	miR-142-5p	G110166.1	chr8	-	80974245	80974266	ATCCTTTATAGGCACCTTACAG	18	80974266	0.905457	1	18	108	MutuI aIgM A
RRM2B	9mer1A	miR-142-5p	G110450.1	chr8	-	102206587	102206624	TTTCCCATTCCCAACAAACTGTACTTTATACAATTCTG	7	102206608	0.954227	1	7	91	MutuI aIgM A
UGCG	7mer2-8	miR-142-5p	G113244.1	chr9	+	111933151	111933204	GAAAAAAAAAAAAAACACATCTGTAGTCTTGGCCAAATGATACACTTTATTTTG	18	111933151	0.995599	2	17	244	MutuI aIgM A
XIAP	8mer1A	miR-142-5p	G118761.1	chrX	+	123912055	123912127	TTTTCAACTACTCTTTCCACTGTACCATAACTTTCACTACATATTAAATGACACTTTATAACTAATATAATAG	84	123912104	0.865542	3	85	1519	MutuI aIgM A
BMPR1A	9mer1A	miR-142-5p	G12341.1	chr10	+	86924734	86924771	CAAATCACCCACTCCTTTACAACCATACTTTATATATG	65	86924757	0.923538	1	65	715	MutuI aIgM A
SCD	7mer2-8	miR-142-5p	G12687.1	chr10	+	100361120	100361205	ATATTATTTCTTCTCTTATCCTCTCTCTCTTCTAGGCCCATTGTCCTCCTTTTCACTTTATTGCTATCGCCCTCCTTTCCCTTATT	3	100361177	0.84456	2	6	120	MutuI aIgM A
RNH1	8mer1A	miR-142-5p	G19497.1	chr11	-	494528	494557	TATATTTTGGACACTTTATAATCATTAAAG	80	494528	0.842169	4	136	881	MutuI aIgM A
RRAS2	7mer2-8	miR-142-5p	G19874.1	chr11	-	14278006	14278031	TATTGCACAGTTGTCACTTTATCAAG	37	14278029	0.696729	2	74	296	MutuI aIgM A
HSPA8	8mer1A	miR-142-5p	G21749.1	chr11	-	123057548	123057580	GGAAGGAAATAACATTGCACTTTATAAACACTG	123	123057566	0.672701	5	137	838	MutuI aIgM A
PIP4K2C	8mer1A	miR-142-5p	G23348.1	chr12	+	57602040	57602070	AATTTTGCTGATAACTTTATAAAACTCACTA	48	57602051	0.865054	2	49	527	MutuI aIgM A
DYRK2	7mer2-8	miR-142-5p	G23558.1	chr12	+	67659987	67660012	TTTTTGTGGGAATGACACTTTATCTG	438	67659999	0.794871	8	519	4366	MutuI aIgM A
ATXN7L3B	7mer2-8	miR-142-5p	G23684.1	chr12	+	74539761	74539795	TCACATATCAAAACTACCCTCCACTTTATTCCCTG	34	74539774	0.888758	4	100	274	MutuI aIgM A
NUP58	7mer1A	miR-142-5p	G27664.1	chr13	+	25335722	25335771	CTTTATAATTTTACACTACCTTTTTAATATACAAACCTCATTCTTCATTG	331	25335734	0.867277	7	374	6650	MutuI aIgM A
AKAP11	7mer2-8	miR-142-5p	G28077.1	chr13	+	42322749	42322776	TCACTCTTGTCACTTTATTTATTTATTG	355	42322756	0.807663	4	312	5242	MutuI aIgM A
FBXL3	8mer1A	miR-142-5p	G30421.1	chr13	-	77005346	77005371	CTTAAAATACTTTGTCACTTTATAAG	37	77005359	0.752991	1	36	371	MutuI aIgM A
ZFYVE21	7mer2-8	miR-142-5p	G33127.1	chr14	+	103733573	103733607	TTTTGTACTTTTCACTCACTATTTCACTTTATTAA	32	103733588	0.866594	2	64	544	MutuI aIgM A
ZFYVE26	8mer1A	miR-142-5p	G34092.1	chr14	-	67746762	67746798	CCTTTTTTGCACTGAACATAAGCACTTTATACTAATG	50	67746790	0.77902	3	52	648	MutuI aIgM A
UHMK1	7mer2-8	miR-142-5p	G3841.1	chr1	+	162527469	162527490	TTTACACAAACTTTATTCTCCT	41	162527473	0.875123	1	41	369	MutuI aIgM A
RRN3	7mer2-8	miR-142-5p	G41359.1	chr16	-	15060506	15060535	CATATTTATTTTCTGCCACTTTATTTAAAG	30	15060521	0.86868	2	31	419	MutuI aIgM A
TSR1	8mer1A	miR-142-5p	G45505.1	chr17	-	2322406	2322441	AAAATATCTTCAAGCACTTTATAAATAAATTATATG	69	2322416	0.89047	2	71	826	MutuI aIgM A
MYO1D	7mer2-8	miR-142-5p	G46162.1	chr17	-	32760033	32760054	TTTTCACTTTATGGCTGCTACC	43	32760042	0.784488	1	43	387	MutuI aIgM A
PSMG2	8mer1A	miR-142-5p	G47702.1	chr18	+	12724661	12724688	TATTCATTAACTCGCACTTTATATACTA	90	12724668	0.797138	1	29	1051	MutuI aIgM A
ATG16L1	7mer2-8	miR-142-5p	G59584.1	chr2	+	233295358	233295404	AAACACCCTTTTTATCACTTTTAAATTTGCACTTTATTTTTTTTCTT	40	233295385	0.910543	2	41	999	MutuI aIgM A
LAPTM4A	7mer2-8	miR-142-5p	G60357.1	chr2	-	20032876	20032907	TTTCCTTTTTAACTGCACTTTCTTTATATAAT	36	20032893	0.910264	2	62	576	MutuI aIgM A
LZIC	8mer1A	miR-142-5p	G6145.1	chr1	-	9929295	9929337	CTTCTCAATATTCTTTTTCTTTGCACTTTATACAAATTAAAAG	62	9929315	0.86453	1	62	1178	MutuI aIgM A
DUSP2	8mer1A	miR-142-5p	G61620.1	chr2	-	96143215	96143247	GGGTTGGAAACTTAGCACTTTATATTTATACAG	13	96143219	0.79853	1	13	143	MutuI aIgM A
MTLN	7mer2-8	miR-142-5p	G61871.1	chr2	-	110211566	110211585	ACTTCTTCTTGCACTTTATG	36	110211575	0.763188	1	36	324	MutuI aIgM A
TBC1D20	7mer2-8	miR-142-5p	G66062.1	chr20	-	437113	437154	CACTTTATTTTTATTTATTTTATTATTATTTTCTTTTTTCTG	14	437123	0.804988	2	28	392	MutuI aIgM A
ZNFX1	7mer2-8	miR-142-5p	G67061.1	chr20	-	49246769	49246805	ATTTACCCCTGCGCTAGAGTAAGCACTTTATCTCCAG	94	49246785	0.875256	2	94	940	MutuI aIgM A
TUG1	7mer2-8	miR-142-5p	G70004.1	chr22	+	30979328	30979378	TATTAATATTTTACACTACCCACATTATTTTTAAACTTTATTTTAAATAAA	34	30979341	0.901109	1	34	782	MutuI aIgM A
POLR2F	8mer1A	miR-142-5p	G70230.1	chr22	+	37967747	37967772	CCCAATTTTCATTCTCACTTTATATG	54	37967758	0.773613	1	54	594	MutuI aIgM A
MAPK1	7mer2-8	miR-142-5p	G70983.1	chr22	-	21763828	21763854	CTCTAGTCACTGGCATCTCACTTTATG	59	21763840	0.868087	1	59	531	MutuI aIgM A
KTI12	7mer2-8	miR-142-5p	G7240.1	chr1	-	52032639	52032663	ATCTCCACTCCACTTTATTTCTCTG	83	52032655	0.920004	2	84	829	MutuI aIgM A
TGFBR2	7mer2-8	miR-142-5p	G72503.1	chr3	+	30691855	30691876	CCAATAACATTTGCACTTTATT	29	30691866	0.771189	1	28	231	MutuI aIgM A
CEP97	7mer2-8	miR-142-5p	G73980.1	chr3	+	101765782	101765805	TATATGCACTTTATTTCTTAACTG	310	101765786	0.862834	1	310	3410	MutuI aIgM A
JAK1	7mer2-8	miR-142-5p	G7493.1	chr1	-	64833235	64833284	CCACTCTATATGCACTTTGTTTACTCTTTATACAAATAAATATACTAAAG	43	64833273	0.912482	2	48	769	MutuI aIgM A
MME	7mer2-8	miR-142-5p	G75114.1	chr3	+	155182066	155182108	ACCTCCTTGTCACTTTATTACTCCCAGAACAACAACTATCCTG	46	155182071	0.842767	1	46	552	MutuI aIgM A
PIK3CA	7mer1A	miR-142-5p	G75559.1	chr3	+	179237351	179237374	CTTCTATTCTGCTTTATATTAAAA	23	179237354	0.783382	1	23	253	MutuI aIgM A
KLHL24	8mer1A	miR-142-5p	G75668.1	chr3	+	183680623	183680653	TGTCTAGATTTCTCAACTCCACTTTATAAAG	94	183680640	0.914928	2	95	864	MutuI aIgM A
IFRD2	7mer2-8	miR-142-5p	G76961.1	chr3	-	50288081	50288106	TATTTGTCACTTTATTTTTTTTAATG	24	50288106	0.807253	1	1	407	MutuI aIgM A
ZBTB11	7mer2-8	miR-142-5p	G77693.1	chr3	-	101671036	101671063	TCTTCCACACACGGACTTTATGCCAAAG	40	101671036	0.90965	2	80	200	MutuI aIgM A
SIAH2	7mer1A	miR-142-5p	G78429.1	chr3	-	150741205	150741227	CTTTATAACCGGTGTGTCATATG	33	150741220	0.833879	1	32	265	MutuI aIgM A
PGM2	7mer2-8	miR-142-5p	G80235.1	chr4	+	37862615	37862638	AGCTAGGATCAAACTTTCTTTATA	4	37862615	0.985951	2	8	28	MutuI aIgM A
SEL1L3	9mer2-10	miR-142-5p	G83497.1	chr4	-	25747463	25747495	TCCAAACTACTCTTTGCACTACTTTATTTACAG	205	25747480	0.82282	2	204	2460	MutuI aIgM A
ELOVL6	7mer2-8	miR-142-5p	G84584.1	chr4	-	110050889	110050931	CACAACACACACAATCCTTTCTAACTTTATGGACACTAAACTG	54	110050931	0.949742	1	54	540	MutuI aIgM A
PBXIP1	7mer2-8	miR-142-5p	G8613.1	chr1	-	154944864	154944886	CCCTGCACTGATGTCACTTTATG	171	154944886	0.843795	2	221	1147	MutuI aIgM A
ASH1L	7mer2-8	miR-142-5p	G8633.1	chr1	-	155335789	155335814	TTTCCTTTATAGTGTTAAACACTAAA	8	155335797	0.861415	1	8	80	MutuI aIgM A
CREBRF	7mer2-8	miR-142-5p	G89096.1	chr5	+	173136342	173136360	ATGTTGACACTTTATTTTG	40	173136345	0.829057	1	40	360	MutuI aIgM A
PANK3	7mer1A	miR-142-5p	G91951.1	chr5	-	168551545	168551574	AATTTCCATATGTTCTTTATAACCACTCTG	123	168551564	0.793389	3	152	1447	MutuI aIgM A
ZKSCAN8	7mer2-8	miR-142-5p	G93112.1	chr6	+	28159145	28159167	CCTTTCTTCCTTTATATCTTCTG	14	28159158	0.783078	2	28	154	MutuI aIgM A
DSTYK	7mer2-8	miR-142-5p	G9521.1	chr1	-	205143656	205143686	ACAACTGCACTGAATGACACTTTATTTTTTG	53	205143656	0.808211	2	52	584	MutuI aIgM A
TNFAIP3	7mer1A	miR-142-5p	G95374.1	chr6	+	137881980	137882002	CTCTTTATAATATGCACCTTTTA	35	137881993	0.867737	1	35	350	MutuI aIgM A
SOD2	7mer2-8	miR-142-5p	G99004.1	chr6	-	159679519	159679547	AAATCACAACTTTATTGTACACTTCATTG	40	159679529	0.819093	1	40	400	MutuI aIgM A
MXI1	7mer2-8	miR-142-5p	G10576.1	chr10	+	110286026	110286055	ATAAAACACCTCACACCTCACTCTTTATAG	5	110286050	0.701572	2	10	30	MutuI Mock A
RPS6KA4	7mer2-8	miR-142-5p	G14368.1	chr11	+	64371879	64371900	CACCCCTCAACTGTCACTTTAT	38	64371889	0.821165	1	38	228	MutuI Mock A
EI24	7mer2-8	miR-142-5p	G15704.1	chr11	+	125584156	125584179	TCACTCCCTTTATAGCCATTACTG	4	125584169	0.79747	1	4	32	MutuI Mock A
HSPA8	8mer1A	miR-142-5p	G17825.1	chr11	-	123057548	123057601	AATATGGAACATATGCACAGGGGAAGGAAATAACATTGCACTTTATAAACACTG	1559	123057565	0.811844	3	1564	10911	MutuI Mock A
ETNK1	8mer2-9	miR-142-5p	G18534.1	chr12	+	22689331	22689359	CTATACTTTATGCACTTACTATACTACTG	34	22689331	0.86415	2	68	340	MutuI Mock A
DYRK2	7mer2-8	miR-142-5p	G19289.1	chr12	+	67659987	67660012	TTTTTGTGGGAATGACACTTTATCTG	137	67659999	0.957417	2	138	1504	MutuI Mock A
ATXN7L3B	7mer2-8	miR-142-5p	G19403.1	chr12	+	74539761	74539795	TCACATATCAAAACTACCCTCCACTTTATTCCCTG	34	74539779	0.917746	3	35	339	MutuI Mock A
TWF1	7mer2-8	miR-142-5p	G21069.1	chr12	-	43794435	43794458	ATCTAAACTTTATGCTGCATAAAT	11	43794448	0.709677	1	11	88	MutuI Mock A
NUP58	7mer1A	miR-142-5p	G22564.1	chr13	+	25335722	25335771	CTTTATAATTTTACACTACCTTTTTAATATACAAACCTCATTCTTCATTG	617	25335734	0.836364	16	810	12113	MutuI Mock A
AKAP11	7mer2-8	miR-142-5p	G22898.1	chr13	+	42322749	42322776	TCACTCTTGTCACTTTATTTATTTATTG	178	42322755	0.795325	4	231	2562	MutuI Mock A
ZFYVE21	7mer2-8	miR-142-5p	G26942.1	chr14	+	103733578	103733608	TACTTTTCACTCACTATTTCACTTTATTAAG	94	103733608	0.799096	4	161	1249	MutuI Mock A
ZFYVE26	8mer1A	miR-142-5p	G27697.1	chr14	-	67746762	67746798	CCTTTTTTGCACTGAACATAAGCACTTTATACTAATG	109	67746791	0.661237	8	191	1220	MutuI Mock A
ERH	11mer1A	miR-142-5p	G27719.1	chr14	-	69380211	69380265	TCCTTCAACTGTTCATATCTACTTTATAACATTCACATACTAACCCTTCTTCAAG	32	69380250	0.882454	2	34	638	MutuI Mock A
B2M	7mer2-8	miR-142-5p	G28870.1	chr15	+	44717676	44717696	CTTATACACTTACACTTTATG	63	44717685	0.740175	2	63	504	MutuI Mock A
UHMK1	7mer2-8	miR-142-5p	G3187.1	chr1	+	162527469	162527491	TTTACACAAACTTTATTCTCCTG	15	162527489	0.794462	1	15	135	MutuI Mock A
RRN3	7mer2-8	miR-142-5p	G33782.1	chr16	-	15060506	15060535	CATATTTATTTTCTGCCACTTTATTTAAAG	25	15060521	0.870207	1	25	350	MutuI Mock A
TSR1	8mer1A	miR-142-5p	G37159.1	chr17	-	2322406	2322441	AAAATATCTTCAAGCACTTTATAAATAAATTATATG	41	2322413	0.819842	1	20	513	MutuI Mock A
CEP192	7mer2-8	miR-142-5p	G38993.1	chr18	+	13124817	13124846	TTAACTTTATCTTTCTACACTACAATTATG	106	13124834	0.791234	4	172	1312	MutuI Mock A
MDM4	8mer2-9	miR-142-5p	G3940.1	chr1	+	204555034	204555058	CTAATATTTTTTGGTACTTTATCTG	16	204555045	0.74225	1	16	208	MutuI Mock A
ZBTB7A	7mer2-8	miR-142-5p	G43187.1	chr19	-	4046491	4046527	TACTACACTTTATCTTAATTCTTAATTTAAAAACATG	25	4046499	0.858704	1	24	376	MutuI Mock A
PPIG	7mer2-8	miR-142-5p	G47328.1	chr2	+	169638062	169638096	TATTTATATTGCACTTCATACTCTATTCTTTATAG	23	169638072	0.87526	1	23	391	MutuI Mock A
ATG16L1	7mer2-8	miR-142-5p	G48428.1	chr2	+	233295375	233295404	CTTTTAAATTTGCACTTTATTTTTTTTCTT	23	233295385	0.885997	2	24	436	MutuI Mock A
DUSP2	8mer1A	miR-142-5p	G50023.1	chr2	-	96143215	96143250	CAGGGGTTGGAAACTTAGCACTTTATATTTATACAG	30	96143237	0.817486	2	60	300	MutuI Mock A
MTLN	7mer2-8	miR-142-5p	G50257.1	chr2	-	110211566	110211585	ACTTCTTCTTGCACTTTATG	104	110211575	0.763214	1	104	936	MutuI Mock A
LZIC	8mer1A	miR-142-5p	G5085.1	chr1	-	9929295	9929337	CTTCTCAATATTCTTTTTCTTTGCACTTTATACAAATTAAAAG	80	9929315	0.818411	3	111	1489	MutuI Mock A
MTHFR	12mer2-13	miR-142-5p	G5140.1	chr1	-	11786085	11786108	TATTTTTCTACTTTATATTTTCTG	66	11786100	0.79126	1	65	991	MutuI Mock A
TGIF2	7mer2-8	miR-142-5p	G52871.1	chr20	+	36593101	36593122	CCCCATCTTTATATATCCTAAG	68	36593122	0.85898	3	68	476	MutuI Mock A
ZNFX1	7mer2-8	miR-142-5p	G54503.1	chr20	-	49246769	49246805	ATTTACCCCTGCGCTAGAGTAAGCACTTTATCTCCAG	30	49246786	0.923077	2	60	270	MutuI Mock A
TUG1	7mer2-8	miR-142-5p	G56911.1	chr22	+	30979328	30979379	TATTAATATTTTACACTACCCACATTATTTTTAAACTTTATTTTAAATAAAG	121	30979341	0.914278	1	95	2522	MutuI Mock A
KTI12	7mer2-8	miR-142-5p	G5965.1	chr1	-	52032639	52032663	ATCTCCACTCCACTTTATTTCTCTG	44	52032655	0.920948	1	44	440	MutuI Mock A
CEP97	7mer2-8	miR-142-5p	G60055.1	chr3	+	101765781	101765805	CTATATGCACTTTATTTCTTAACTG	153	101765786	0.80616	2	153	1653	MutuI Mock A
MED12L	8mer1A	miR-142-5p	G60904.1	chr3	+	151433336	151433360	TAATCTCATAAGCACTTTATAAACT	64	151433342	0.827209	1	64	512	MutuI Mock A
MME	7mer2-8	miR-142-5p	G60967.1	chr3	+	155182068	155182092	CTCCTTGTCACTTTATTACTCCCAG	26	155182073	0.787584	1	26	234	MutuI Mock A
DPH3	7mer2-8	miR-142-5p	G61957.1	chr3	-	16259528	16259557	AAAATTCCCTTTATATACACAACTTTACTG	12	16259557	0.990596	3	36	96	MutuI Mock A
CDC25A	7mer2-8	miR-142-5p	G62358.1	chr3	-	48158464	48158509	ATTCAACTTCATCAATCACTTTATTTTATTTTTTTTTCTAACTCCT	28	48158497	0.940155	1	28	672	MutuI Mock A
IFRD2	7mer2-8	miR-142-5p	G62427.1	chr3	-	50288081	50288106	TATTTGTCACTTTATTTTTTTTAATG	33	50288102	0.832193	1	33	528	MutuI Mock A
PHC3	7mer2-8	miR-142-5p	G63813.1	chr3	-	170095725	170095756	CTTTATAGTCCTGGACATCAAAAATTTTATTT	9	170095747	0.878547	1	9	117	MutuI Mock A
REST	8mer1A	miR-142-5p	G65325.1	chr4	+	56932864	56932887	TAACACTTTATACATATATATATG	3	56932878	0.79522	1	3	27	MutuI Mock A
TAF13	7mer2-8	miR-142-5p	G6642.1	chr1	-	109064313	109064343	CTTTATATTACCATACTTGAATTACTTACTG	7	109064343	0.781797	2	14	84	MutuI Mock A
GAB1	10mer1A	miR-142-5p	G66475.1	chr4	+	143469541	143469574	TTTTTTGTCACACTACTTTATATAACAATACTAA	27	143469550	0.878153	1	27	378	MutuI Mock A
BOD1L1	7mer2-8	miR-142-5p	G67525.1	chr4	-	13569579	13569609	CTAATCAATGAACACTTTATTTATTTTACAG	32	13569600	0.955068	1	32	384	MutuI Mock A
SEL1L3	9mer2-10	miR-142-5p	G67694.1	chr4	-	25747463	25747495	TCCAAACTACTCTTTGCACTACTTTATTTACAG	154	25747480	0.789874	4	189	1671	MutuI Mock A
PBXIP1	7mer2-8	miR-142-5p	G7043.1	chr1	-	154944864	154944880	ACTGATGTCACTTTATG	40	154944876	0.785933	1	40	240	MutuI Mock A
SERF1A	7mer2-8	miR-142-5p	G70585.1	chr5	+	70907903	70907942	TTATAACTTATCCTTTAAAAACTATTTTAAACTTTATCCT	19	70907934	0.859941	1	19	342	MutuI Mock A
PRELID1	8mer2-9	miR-142-5p	G72453.1	chr5	+	177306621	177306643	CCCTCCCTTCATTGTACTTTATC	22	177306633	0.74331	1	22	198	MutuI Mock A
LMBRD2	7mer2-8	miR-142-5p	G73065.1	chr5	-	36100527	36100562	TCCTCTCTCATTCCTTTATACCTTTCTTCCTTTCTG	29	36100532	0.710394	3	87	464	MutuI Mock A
PANK3	7mer1A	miR-142-5p	G74617.1	chr5	-	168551545	168551575	TAATTTCCATATGTTCTTTATAACCACTCTG	76	168551565	0.807796	2	77	984	MutuI Mock A
CEP57L1	8mer2-9	miR-142-5p	G76818.1	chr6	+	109166290	109166320	TTCTTACTTTATTCCTTTTTTTCTATACCTG	31	109166290	0.901841	2	62	527	MutuI Mock A
DSTYK	7mer2-8	miR-142-5p	G7753.1	chr1	-	205143656	205143686	ACAACTGCACTGAATGACACTTTATTTTTTG	35	205143672	0.939551	1	35	385	MutuI Mock A
ELK4	7mer1A	miR-142-5p	G7761.1	chr1	-	205608293	205608313	CTTTATAATAATATGCTGCTT	24	205608302	0.800521	1	24	216	MutuI Mock A
MPP6	9mer2-10	miR-142-5p	G80780.1	chr7	+	24692797	24692835	TCCTACTTTATCCTTATACCTGAAATCACTGCATACCTG	32	24692804	0.792227	1	32	416	MutuI Mock A
TAF3	7mer2-8	miR-142-5p	G8709.1	chr10	+	8016008	8016038	TATCACAAAACTTTATTATATTATTATACTG	25	8016028	0.764941	1	25	325	MutuI Mock A
TP53INP1	7mer2-8	miR-142-5p	G89289.1	chr8	-	94926354	94926383	AACATATTTCCTTTATAGGGGCAGGGCATG	37	94926375	0.685841	1	37	296	MutuI Mock A
KPNA3	7mer1A	miR-142-5p-1	G30064.1	chr13	-	49700971	49701008	TATTTTACCTGAGCTGCAACCTGTTATGGACTTGAACT	100	49700999	0.711694	3	101	1043	MutuI aIgM A
MYO1D	9mer2-10	miR-142-5p-1	G46162.1	chr17	-	32760033	32760054	TTTTCACTTTATGGCTGCTACC	43	32760042	0.784488	1	43	387	MutuI aIgM A
BRWD1	7mer2-8	miR-142-5p-1	G69260.1	chr21	-	39196203	39196228	AAATGGACTGGCATTTATGGTGAAAG	34	39196213	0.669961	1	33	205	MutuI aIgM A
STIM2	7mer2-8	miR-142-5p-1	G80062.1	chr4	+	27024156	27024184	ATTAACAAATATAAATTTATGGTGCATTT	37	27024176	0.796175	1	37	407	MutuI aIgM A
ELOVL6	10mer1A	miR-142-5p-1	G84584.1	chr4	-	110050889	110050931	CACAACACACACAATCCTTTCTAACTTTATGGACACTAAACTG	54	110050931	0.949742	1	54	540	MutuI aIgM A
MYLIP	7mer2-8	miR-142-5p-1	G92713.1	chr6	+	16148078	16148116	TCAAATATTAAAACTCTACTTTTTTATGGCACATATTAG	483	16148106	0.836666	7	420	6999	MutuI aIgM A
BTLA	7mer-m1	miR-142-5p-1	G63098.1	chr3	-	112465322	112465345	AATTAATATACTTATGGGCATCTG	13	112465330	0.813462	2	18	99	MutuI Mock A
MYLIP	7mer2-8	miR-142-5p-1	G75216.1	chr6	+	16148078	16148116	TCAAATATTAAAACTCTACTTTTTTATGGCACATATTAG	229	16148106	0.819543	4	224	3164	MutuI Mock A
MECP2	7mer-m1	miR-142-5p-1	G98355.1	chrX	-	154030290	154030306	TCCTTATGGGTAGGGCT	114	154030306	0.869059	1	56	570	MutuI Mock A
LIN7C	7mer1A	miR-142-3p	G10092.1	chr11	-	27497064	27497084	TCTTTAATCCACTACAAAATG	185	27497076	0.78369	1	185	1045	MutuI Mock B
MBD6	8mer1A	miR-142-3p	G11752.1	chr12	+	57529880	57529905	CCTCTCCTCCCATACACACTACACTG	1853	57529893	0.844346	5	1862	9144	MutuI Mock B
TWF1	7mer1A	miR-142-3p	G12925.1	chr12	-	43793980	43794015	CAATTATACTCTAAATTCCACTACACTACATTAAAG	421	43793995	0.726963	8	672	3959	MutuI Mock B
OSBPL8	7mer2-8	miR-142-3p	G13232.1	chr12	-	76355390	76355414	ACATAATTAATTCAATACACTACTG	38	76355398	0.875025	1	38	266	MutuI Mock B
NUP58	7mer2-8	miR-142-3p	G13860.1	chr13	+	25335722	25335763	CTTTATAATTTTACACTACCTTTTTAATATACAAACCTCATT	126	25335734	0.834033	1	126	2268	MutuI Mock B
HECTD1	8mer1A	miR-142-3p	G16821.1	chr14	-	31100564	31100588	TCATTTCATACTCCATACACTACAG	63	31100572	0.894112	1	62	442	MutuI Mock B
PMF1	7mer1A	miR-142-3p	G1833.1	chr1	+	156240015	156240039	TAAATAAACTTCCTTCACTACACTG	142	156240029	0.736953	3	143	957	MutuI Mock B
C16orf72	7mer1A	miR-142-3p	G19567.1	chr16	+	9105092	9105123	ATTCTCCAACTCCCACTACATTTTCTCATATT	40	9105102	0.971695	1	40	480	MutuI Mock B
KAT7	7mer2-8	miR-142-3p	G22362.1	chr17	+	49828865	49828892	TCATCTCTGTACACTACTTATATTCACT	52	49828875	0.868901	1	52	572	MutuI Mock B
ANKRD40	7mer1A	miR-142-3p	G23510.1	chr17	-	50694972	50695000	TTCTCCACTTTCATTTTCCACTACAAATG	51	50694982	0.799733	2	52	560	MutuI Mock B
MALT1	7mer1A	miR-142-3p	G24513.1	chr18	+	58748303	58748324	TATTTTTTCCACTACACAACTG	39	58748312	0.72477	1	39	312	MutuI Mock B
ZNF24	7mer1A	miR-142-3p	G25016.1	chr18	-	35333951	35333980	ACATAACCCCATTTCACATGCACTACACTG	7	35333962	0.86897	2	10	39	MutuI Mock B
RNF126	7mer2-8	miR-142-3p	G26511.1	chr19	-	647530	647555	CTATTTAAAATACACTACTTACAAAG	909	647545	0.870077	6	1080	6134	MutuI Mock B
MOB4	8mer1A	miR-142-3p	G29450.1	chr2	+	197551481	197551500	CAATTACATTACACTACAAG	33	197551491	0.716847	1	33	132	MutuI Mock B
SLC35F5	8mer1A	miR-142-3p	G31082.1	chr2	-	113714613	113714632	CACTTACACTACATTTACTG	93	113714629	0.827903	1	92	559	MutuI Mock B
NOL4L	7mer1A	miR-142-3p	G33436.1	chr20	-	32447059	32447093	TATCCCCATACCTAACATTCCATATCACTACACTG	89	32447071	0.833884	1	89	801	MutuI Mock B
BACH1	7mer2-8	miR-142-3p	G34246.1	chr21	+	29345106	29345130	TAACTACACTACCTCATATCTACAT	171	29345110	0.90767	1	170	1198	MutuI Mock B
BRWD1	7mer2-8	miR-142-3p	G34753.1	chr21	-	39190028	39190043	GTTTTACACTACTGAT	3	39190031	0.724554	1	1	20	MutuI Mock B
TUG1	7mer2-8	miR-142-3p	G35186.1	chr22	+	30979328	30979377	TATTAATATTTTACACTACCCACATTATTTTTAAACTTTATTTTAAATAA	18	30979341	0.900338	1	18	414	MutuI Mock B
PTPN23	8mer1A	miR-142-3p	G36720.1	chr3	+	47413205	47413233	TCCTTACACTACATCATCATCATCTCATG	113	47413208	0.936674	1	23	837	MutuI Mock B
GRK4	7mer2-8	miR-142-3p	G39904.1	chr4	+	2965945	2965966	TTTTTACACTACCTTCCTATCT	47	2965965	0.692967	2	94	423	MutuI Mock B
PLA2G12A	8mer1A	miR-142-3p	G42486.1	chr4	-	109710205	109710227	ATCTTTCCACATACACTACATTG	19	109710216	0.922733	1	19	133	MutuI Mock B
ASH1L	7mer1A	miR-142-3p	G4255.1	chr1	-	155336762	155336784	AACAAAAGTCACTACATAAACTG	69	155336784	0.995517	1	69	207	MutuI Mock B
SLC7A11	7mer2-8	miR-142-3p	G42655.1	chr4	-	138166551	138166578	CTTTTTTTCCTCAACATATACACTACTG	308	138166560	0.871167	4	387	3151	MutuI Mock B
C5orf51	7mer1A	miR-142-3p	G43533.1	chr5	+	41918606	41918630	TCCTTCAAAGTAGAATCACTACAAG	42	41918621	0.8679	1	42	210	MutuI Mock B
ACBD3	7mer1A	miR-142-3p	G4864.1	chr1	-	226145267	226145288	TATATACAGTTCACTACATATG	42	226145279	0.792787	1	42	294	MutuI Mock B
ITPKB	7mer2-8	miR-142-3p	G4872.1	chr1	-	226707817	226707845	CATATTTCATCTTCCTACACTACTCTCTG	1162	226707829	0.753905	9	1417	12123	MutuI Mock B
TSPYL1	7mer2-8	miR-142-3p	G49168.1	chr6	-	116278264	116278282	TCATCCTTCACACTACTTG	47	116278264	0.809824	1	47	282	MutuI Mock B
WASL	8mer1A	miR-142-3p	G52396.1	chr7	-	123683281	123683303	CCTCTCTACACTACACTAATCTG	524	123683296	0.79557	1	496	3062	MutuI Mock B
KCTD9	7mer1A	miR-142-3p	G54702.1	chr8	-	25429112	25429145	AATAACTTACCTATCACTACAACACTTACAAATG	68	25429134	0.822737	1	68	544	MutuI Mock B
RRM2B	8mer2-9	miR-142-3p	G55245.1	chr8	-	102207703	102207722	CTTAACCAACACTACTACTG	56	102207717	0.839521	1	56	224	MutuI Mock B
PTAR1	8mer1A	miR-142-3p	G57416.1	chr9	-	69711095	69711118	CCAAATATTTATACACTACAAAAG	136	69711105	0.718631	1	102	714	MutuI Mock B
TRIM14	7mer2-8	miR-142-3p	G57676.1	chr9	-	98087203	98087241	CACCCTCACCCCACCATCACTTACACTACTTTAATCCAG	105	98087220	0.841338	1	105	840	MutuI Mock B
RP2	7mer1A	miR-142-3p	G58620.1	chrX	+	46881928	46881971	TTAATTTAAAAATTTCCACTACACTTATTATCTATTAACCAAAG	42	46881943	0.783361	2	84	630	MutuI Mock B
CCDC28B	7mer2-8	miR-142-3p	G631.1	chr1	+	32204912	32204950	AACAATTATTTTTACTAATTTACACTACCACCTCACCTG	273	32204933	0.729503	2	273	1529	MutuI Mock B
IPMK	8mer1A	miR-142-3p	G7355.1	chr10	-	58193324	58193350	TACTTACTTTTCCTCTTTACACTACAG	52	58193348	0.843169	1	52	571	MutuI Mock B
EI24	7mer1A	miR-142-3p	G9651.1	chr11	+	125584418	125584439	CCACTACAACAACACTAAACCT	115	125584418	0.833113	1	63	282	MutuI Mock B
SLC11A2	8mer1A	miR-142-3p-1	G13005.1	chr12	-	50988065	50988091	CTATCATTCCAACACTAAATTCTTAAG	46	50988082	0.866642	1	46	368	MutuI Mock B
UCK2	7mer1A	miR-142-3p-1	G1969.1	chr1	+	165910545	165910566	CCTCTCACTCCTTCACACTAAT	57	165910558	0.790853	1	57	342	MutuI Mock B
SUCO	9mer1A	miR-142-3p-1	G2055.1	chr1	+	172611066	172611102	CATACACAATAAACACTAATCCTCCAAACTTTCACTG	104	172611079	0.810819	3	154	729	MutuI Mock B
USP31	9mer1A	miR-142-3p-1	G20957.1	chr16	-	23079054	23079104	ACTTAAACTCTGTACCTAATAAACACTAATTCCCATTTTCTCTCCCTTCAG	20	23079091	0.906641	1	20	340	MutuI Mock B
EIF4A1	9mer1A	miR-142-3p-1	G21725.1	chr17	+	7578691	7578740	CTCTTCTCCCAAAAAAAAAAAAAAAACACTAATCCATTTCCCTAACCTAG	27	7578728	0.663972	4	28	269	MutuI Mock B
CRK	7mer2-8	miR-142-3p-1	G22973.1	chr17	-	1420807	1420831	TATTATAACACTATACACTTTCTTG	58	1420811	0.739235	2	59	579	MutuI Mock B
BTG2	7mer1A	miR-142-3p-1	G2344.1	chr1	+	203308682	203308710	TATTCTTGTAGGGCCGACACTAAATAAAA	1223	203308710	0.762925	4	158	9625	MutuI Mock B
PSMB2	7mer2-8	miR-142-3p-1	G3447.1	chr1	-	35601998	35602022	CTTATTTCACTTAACACTATATTAG	58	35602010	0.861999	1	58	580	MutuI Mock B
DEPDC1	7mer1A	miR-142-3p-1	G3777.1	chr1	-	68475923	68475946	CCTAACTTACACTAATTAAATCTG	44	68475940	0.646129	2	88	264	MutuI Mock B
GABRA2	8mer1A	miR-142-3p-1	G42103.1	chr4	-	46243802	46243818	ACCTTCAACACTAAACT	3	46243818	0.801737	1	3	9	MutuI Mock B
TNPO1	7mer1A	miR-142-3p-1	G43781.1	chr5	+	72911709	72911727	CTCCTTACACACTAAAATG	55	72911714	0.695828	1	55	220	MutuI Mock B
SLC25A27	7mer1A	miR-142-3p-1	G47034.1	chr6	+	46677464	46677487	CACTCACAAATCACACTAAAACTG	63	46677474	0.927224	1	63	189	MutuI Mock B
ZNF451	8mer1A	miR-142-3p-1	G47126.1	chr6	+	57169622	57169643	TTCCTTCTCTGTAACACTAAAT	41	57169634	0.847948	1	41	328	MutuI Mock B
BCLAF1	7mer1A	miR-142-3p-1	G49306.1	chr6	-	136260678	136260697	TACACTAATTATTTTAACTG	23	136260681	0.73164	1	22	185	MutuI Mock B
ANLN	9mer1A	miR-142-3p-1	G50144.1	chr7	+	36453651	36453675	ACCTCATTTATAAACACTAAATTCT	95	36453656	0.657838	4	87	768	MutuI Mock B
MTFR1	8mer1A	miR-142-3p-1	G53583.1	chr8	+	65709370	65709391	ATTCTTAACACTAATTTATCTG	48	65709370	0.784923	2	94	386	MutuI Mock B
RRM2B	7mer2-8	miR-142-3p-1	G55245.1	chr8	-	102207703	102207722	CTTAACCAACACTACTACTG	56	102207717	0.839521	1	56	224	MutuI Mock B
HELLS	9mer1A	miR-142-3p-1	G6229.1	chr10	+	94611539	94611562	TTATTCTACCTCAAACACTAATCT	54	94611544	0.72736	2	55	431	MutuI Mock B
MMACHC	8mer1A	miR-142-3p-1	G847.1	chr1	+	45511750	45511769	TAAACCCTTAACACTAAACT	302	45511758	0.74458	1	301	1209	MutuI Mock B
EI24	8mer1A	miR-142-3p-1	G9651.1	chr11	+	125584418	125584439	CCACTACAACAACACTAAACCT	115	125584418	0.833113	1	63	282	MutuI Mock B
HSPA8	8mer1A	miR-142-5p	G10976.1	chr11	-	123057548	123057574	AAATAACATTGCACTTTATAAACACTG	49	123057574	0.866493	1	1	391	MutuI Mock B
NUP58	7mer1A	miR-142-5p	G13860.1	chr13	+	25335722	25335763	CTTTATAATTTTACACTACCTTTTTAATATACAAACCTCATT	126	25335734	0.834033	1	126	2268	MutuI Mock B
CRIPT	7mer2-8	miR-142-5p	G27948.1	chr2	+	46624486	46624538	CACTTTTATTTAACATTATTCATATAATTCTCCCCCCACCACTTTATTTATAG	9	46624501	0.879168	1	7	200	MutuI Mock B
CXADR	12mer1A	miR-142-5p	G34151.1	chr21	+	17568452	17568475	CCATTTTATTCTACTTTATAACTG	42	17568463	0.763793	1	42	462	MutuI Mock B
TUG1	7mer2-8	miR-142-5p	G35186.1	chr22	+	30979328	30979377	TATTAATATTTTACACTACCCACATTATTTTTAAACTTTATTTTAAATAA	18	30979341	0.900338	1	18	414	MutuI Mock B
SETD2	8mer2-9	miR-142-5p	G38735.1	chr3	-	47016472	47016505	CTTAAAATCACTTTACTTTATCCAATTTTTACTG	82	47016493	0.814654	1	82	1230	MutuI Mock B
KAT7	7mer2-8	miR-142-3p	G12317.1	chr17	+	49828865	49828887	TCATCTCTGTACACTACTTATAT	163	49828875	0.868056	1	163	1467	MutuI Mock C
ANKRD40	9mer1A	miR-142-3p	G12985.1	chr17	-	50694413	50694436	CTTAATTTTATTAGAACACTACAG	108	50694423	0.757527	4	111	861	MutuI Mock C
MALT1	7mer1A	miR-142-3p	G13518.1	chr18	+	58748303	58748324	TATTTTTTCCACTACACAACTG	79	58748312	0.724793	1	79	632	MutuI Mock C
PMAIP1	7mer1A	miR-142-3p	G13527.1	chr18	+	59903288	59903305	ATTTCTTCGGTCACTACA	75	59903299	0.827639	2	76	449	MutuI Mock C
ZNF24	7mer1A	miR-142-3p	G13779.1	chr18	-	35333951	35333980	ACATAACCCCATTTCACATGCACTACACTG	89	35333961	0.889556	1	89	533	MutuI Mock C
RNF126	7mer2-8	miR-142-3p	G14649.1	chr19	-	647530	647555	CTATTTAAAATACACTACTTACAAAG	427	647545	0.883317	6	548	2868	MutuI Mock C
PELI1	7mer1A	miR-142-3p	G16918.1	chr2	-	64093384	64093412	CACTACATCAAATCTTTTTTTGACACTTG	72	64093390	0.793746	1	72	792	MutuI Mock C
BCL2L1	7mer1A	miR-142-3p	G18501.1	chr20	-	31665853	31665880	CCATTGCCACCAGGAGAACCACTACATG	4	31665869	0.857346	1	4	12	MutuI Mock C
TIPARP	7mer2-8	miR-142-3p	G21084.1	chr3	+	156706137	156706181	TTCCCTGGCTGACTCTGTACCTTACTTACACTACTTACTTAATAG	97	156706164	0.892313	2	98	1551	MutuI Mock C
MMAA	7mer2-8	miR-142-3p	G22906.1	chr4	+	145659845	145659863	AATATACACTACCTTACTG	86	145659849	0.815262	1	86	430	MutuI Mock C
ASH1L	7mer1A	miR-142-3p	G2323.1	chr1	-	155336762	155336781	AAAAGTCACTACATAAACTG	51	155336781	0.984015	1	51	153	MutuI Mock C
SLC7A11	7mer2-8	miR-142-3p	G23629.1	chr4	-	138166551	138166578	CTTTTTTTCCTCAACATATACACTACTG	216	138166560	0.897805	3	219	2373	MutuI Mock C
SCAMP1	8mer1A	miR-142-3p	G24275.1	chr5	+	78477550	78477573	TCCATTTTTTCCTGTACACTACAA	79	78477565	0.859894	3	82	708	MutuI Mock C
CREBRF	7mer1A	miR-142-3p	G24852.1	chr5	+	173137419	173137442	ATTTCACTACATCCCTTTTCTCTG	30	173137419	0.847197	1	29	301	MutuI Mock C
IL6ST	7mer1A	miR-142-3p	G25152.1	chr5	-	55940880	55940906	ATTCTACTTTAAGCACTACATAAACTG	113	55940895	0.78677	3	114	903	MutuI Mock C
NR3C1	7mer1A	miR-142-3p	G25449.1	chr5	-	143281746	143281765	TTTTAAATACGCACTACATG	67	143281756	0.879748	2	68	401	MutuI Mock C
KIAA1191	9mer2-10	miR-142-3p	G25619.1	chr5	-	176346621	176346657	CTCCTCTTTCTATGCCACAGAACAAACACTACTCTAG	93	176346638	0.970423	1	93	837	MutuI Mock C
ITPKB	7mer2-8	miR-142-3p	G2675.1	chr1	-	226707817	226707841	TTTCATCTTCCTACACTACTCTCTG	845	226707829	0.863906	4	838	8454	MutuI Mock C
AKIRIN2	7mer1A	miR-142-3p	G27131.1	chr6	-	87675213	87675230	AATTGTGCACTACAACCG	35	87675224	0.646483	1	35	105	MutuI Mock C
TAGAP	7mer1A	miR-142-3p	G27433.1	chr6	-	159035015	159035035	TAATTTCACTACAATAAATTG	22	159035031	0.709225	1	21	155	MutuI Mock C
CREB5	7mer1A	miR-142-3p	G27719.1	chr7	+	28820333	28820372	TACTACATAATAATTCAGAAGGGCTCTATTCACTACACAG	49	28820362	0.797242	1	49	490	MutuI Mock C
TASOR2	8mer1A	miR-142-3p	G2856.1	chr10	+	5763554	5763584	TAAATACTACACTACAAAAATCAGCTTTCTG	96	5763572	0.958243	1	96	768	MutuI Mock C
NDUFA5	7mer1A	miR-142-3p	G29048.1	chr7	-	123540165	123540205	TACCTGACTAATTTCACTCATTAAACCTGCACTACAACCCT	54	123540178	0.956786	1	54	594	MutuI Mock C
WASL	8mer1A	miR-142-3p	G29049.1	chr7	-	123683281	123683302	CTCTCTACACTACACTAATCTG	102	123683302	0.748881	3	198	512	MutuI Mock C
RRM2B	8mer2-9	miR-142-3p	G30698.1	chr8	-	102207703	102207722	CTTAACCAACACTACTACTG	96	102207707	0.737101	1	96	384	MutuI Mock C
PTAR1	8mer1A	miR-142-3p	G31899.1	chr9	-	69711095	69711118	CCAAATATTTATACACTACAAAAG	90	69711105	0.73485	1	90	450	MutuI Mock C
GOLGA1	8mer1A	miR-142-3p	G32184.1	chr9	-	124879406	124879455	CTCTCTCTCCCTCATCCCACCCCAAATACTTAAAATGACACTACACCCAG	18	124879419	0.949133	2	19	179	MutuI Mock C
RP2	7mer1A	miR-142-3p	G32590.1	chrX	+	46881928	46881971	TTAATTTAAAAATTTCCACTACACTTATTATCTATTAACCAAAG	85	46881943	0.884892	2	86	1359	MutuI Mock C
KLHL15	7mer1A	miR-142-3p	G33240.1	chrX	-	23985059	23985076	AAATTCCTTGCACTACAG	37	23985067	0.689735	1	37	148	MutuI Mock C
CCDC28B	7mer2-8	miR-142-3p	G354.1	chr1	+	32204929	32204950	ATTTACACTACCACCTCACCTG	193	32204933	0.707529	2	193	965	MutuI Mock C
NEU3	7mer2-8	miR-142-3p	G5019.1	chr11	+	75010536	75010558	CTTCAAGGTCAGTTACACTACTT	143	75010549	0.818468	1	143	1001	MutuI Mock C
KMT2A	7mer2-8	miR-142-3p	G5280.1	chr11	+	118523403	118523422	TAAATTCAATGACACTACTG	171	118523413	0.852442	1	170	856	MutuI Mock C
LIN7C	7mer1A	miR-142-3p	G5567.1	chr11	-	27497064	27497083	CTTTAATCCACTACAAAATG	78	27497076	0.763418	1	78	390	MutuI Mock C
OSBP	7mer1A	miR-142-3p	G5670.1	chr11	-	59574564	59574606	CTTTATCCCCTTCTCTTCCTTCACCATCTGCACTACATTTCTG	236	59574578	0.933917	3	239	4009	MutuI Mock C
MBD6	8mer1A	miR-142-3p	G6489.1	chr12	+	57529880	57529905	CCTCTCCTCCCATACACACTACACTG	888	57529893	0.734418	4	960	4292	MutuI Mock C
CAND1	7mer1A	miR-142-3p	G6540.1	chr12	+	67319177	67319202	ACCATTTCATCTTTGCACTACATCCT	234	67319191	0.766908	4	469	1871	MutuI Mock C
TWF1	7mer1A	miR-142-3p	G7157.1	chr12	-	43793980	43794015	CAATTATACTCTAAATTCCACTACACTACATTAAAG	376	43793994	0.936154	4	377	3759	MutuI Mock C
OSBPL8	7mer2-8	miR-142-3p	G7326.1	chr12	-	76355390	76355414	ACATAATTAATTCAATACACTACTG	96	76355398	0.875045	1	96	672	MutuI Mock C
CFL2	7mer2-8	miR-142-3p	G9278.1	chr14	-	34712189	34712211	TTTCCATTGAGTGTACACTACTG	793	34712200	0.818523	4	798	6072	MutuI Mock C
PMF1	7mer1A	miR-142-3p	G964.1	chr1	+	156240015	156240039	TAAATAAACTTCCTTCACTACACTG	61	156240029	0.734774	2	62	426	MutuI Mock C
HSBP1	9mer1A	miR-142-3p-1	G11258.1	chr16	+	83811627	83811664	CTATTCATTATTAAACACTAAAACTTTGGCGGTTCTTG	76	83811654	0.868708	1	76	1064	MutuI Mock C
BTG2	7mer1A	miR-142-3p-1	G1262.1	chr1	+	203308682	203308711	TATTCTTGTAGGGCCGACACTAAATAAAAG	5612	203308711	0.76725	8	1317	43386	MutuI Mock C
ANKRD40	7mer2-8	miR-142-3p-1	G12985.1	chr17	-	50694413	50694436	CTTAATTTTATTAGAACACTACAG	108	50694423	0.757527	4	111	861	MutuI Mock C
PSMB2	7mer2-8	miR-142-3p-1	G1870.1	chr1	-	35601998	35602022	CTTATTTCACTTAACACTATATTAG	82	35602010	0.862005	1	82	820	MutuI Mock C
MMAA	7mer-m1	miR-142-3p-1	G22906.1	chr4	+	145659845	145659863	AATATACACTACCTTACTG	86	145659849	0.815262	1	86	430	MutuI Mock C
COPA	7mer1A	miR-142-3p-1	G2347.1	chr1	-	160289285	160289309	TTCTCACACTAAATAAATCTCTATG	153	160289305	0.851264	2	154	1223	MutuI Mock C
MFSD8	8mer2-9	miR-142-3p-1	G23587.1	chr4	-	127919339	127919368	AATAAACACTATATAATCTGCACTTTATAG	127	127919349	0.771931	2	254	1016	MutuI Mock C
OTUD4	8mer1A	miR-142-3p-1	G23658.1	chr4	-	145136553	145136574	CCACTTTAACACTAATGCACTG	95	145136559	0.841978	1	95	475	MutuI Mock C
TNPO1	7mer1A	miR-142-3p-1	G24240.1	chr5	+	72911684	72911727	CTTAAAGCACGGCTTACTTCATCTGCTCCTTACACACTAAAATG	95	72911714	0.80772	1	10	1055	MutuI Mock C
CPEB4	7mer2-8	miR-142-3p-1	G24860.1	chr5	+	173956537	173956559	CAACAATAACACTATCGGTCTAT	99	173956548	0.81268	1	99	495	MutuI Mock C
KIAA1191	8mer2-9	miR-142-3p-1	G25619.1	chr5	-	176346621	176346657	CTCCTCTTTCTATGCCACAGAACAAACACTACTCTAG	93	176346638	0.970423	1	93	837	MutuI Mock C
ZNF451	8mer1A	miR-142-3p-1	G26102.1	chr6	+	57169622	57169650	TTCCTTCTCTGTAACACTAAATATTTTAG	128	57169634	0.892701	2	129	1535	MutuI Mock C
ANLN	9mer1A	miR-142-3p-1	G27784.1	chr7	+	36453651	36453676	ACCTCATTTATAAACACTAAATTCTG	165	36453662	0.610631	3	165	1320	MutuI Mock C
YAE1	7mer2-8	miR-142-3p-1	G27804.1	chr7	+	39572843	39572867	TCTTCAAAATTAACACTATTAAATG	73	39572853	0.849607	1	73	584	MutuI Mock C
MTFR1	8mer1A	miR-142-3p-1	G29729.1	chr8	+	65709354	65709391	TTACTGCACATTTTAAATTCTTAACACTAATTTATCTG	46	65709376	0.887078	1	46	736	MutuI Mock C
RRM2B	7mer2-8	miR-142-3p-1	G30698.1	chr8	-	102207703	102207722	CTTAACCAACACTACTACTG	96	102207707	0.737101	1	96	384	MutuI Mock C
CDKL5	7mer1A	miR-142-3p-1	G32444.1	chrX	+	18630889	18630917	TTTTGCCTGGACACTAATGACTCTAAAAG	102	18630906	0.855172	2	103	815	MutuI Mock C
ZNF449	7mer1A	miR-142-3p-1	G33004.1	chrX	+	135361104	135361137	CAAATTGACACTAACTCAAAAAAAATCTTAACCT	105	135361109	0.860866	2	106	734	MutuI Mock C
TSPAN14	7mer1A	miR-142-3p-1	G3317.1	chr10	+	80526973	80527005	AACTCTTCTCCCTTCCTCTGATGACACTAACTC	105	80526995	0.916119	1	105	1050	MutuI Mock C
MMACHC	7mer1A	miR-142-3p-1	G454.1	chr1	+	45510488	45510528	AATTCAGAACCACTCTGGGCAACATAATGACACTAAAAAAG	584	45510516	0.859315	3	586	2532	MutuI Mock C
MMACHC	8mer1A	miR-142-3p-1	G455.1	chr1	+	45511750	45511770	TAAACCCTTAACACTAAACTG	226	45511760	0.637466	2	104	1026	MutuI Mock C
ESRRA	7mer2-8	miR-142-3p-1	G4898.1	chr11	+	64316554	64316578	CCCTGCAGAGCAATAACACTATATT	66	64316565	0.981114	1	66	330	MutuI Mock C
KMT2A	7mer-m1	miR-142-3p-1	G5280.1	chr11	+	118523403	118523422	TAAATTCAATGACACTACTG	171	118523413	0.852442	1	170	856	MutuI Mock C
LRRC8B	8mer1A	miR-142-3p-1	G675.1	chr1	+	89593524	89593545	TAAAAACTGTTAACACTAACCT	208	89593535	0.731826	1	207	1041	MutuI Mock C
ADPRHL1	8mer1A	miR-142-3p-1	G8570.1	chr13	-	113422471	113422499	TTACTCACTCACTTCAACAACACTAACTG	129	113422491	0.847018	3	131	901	MutuI Mock C
ZNF546	8mer1A	miR-142-5p	G14430.1	chr19	+	40016724	40016744	ACCACACTTTATATAGCACTG	100	40016739	0.781948	1	100	500	MutuI Mock C
LZIC	8mer1A	miR-142-5p	G1674.1	chr1	-	9929295	9929337	CTTCTCAATATTCTTTTTCTTTGCACTTTATACAAATTAAAAG	7	9929306	0.757261	3	21	119	MutuI Mock C
PREX1	7mer2-8	miR-142-5p	G18602.1	chr20	-	48625235	48625253	ACTTTATTTATATGGCATG	71	48625239	0.825247	1	71	568	MutuI Mock C
CEP97	7mer2-8	miR-142-5p	G20770.1	chr3	+	101765781	101765805	CTATATGCACTTTATTTCTTAACTG	358	101765786	0.848466	4	396	3900	MutuI Mock C
MFSD8	8mer1A	miR-142-5p	G23587.1	chr4	-	127919339	127919368	AATAAACACTATATAATCTGCACTTTATAG	127	127919349	0.771931	2	254	1016	MutuI Mock C
PANK3	7mer1A	miR-142-5p	G25566.1	chr5	-	168551545	168551575	TAATTTCCATATGTTCTTTATAACCACTCTG	77	168551565	0.809599	1	77	1001	MutuI Mock C
DSTYK	7mer2-8	miR-142-5p	G2567.1	chr1	-	205143656	205143686	ACAACTGCACTGAATGACACTTTATTTTTTG	103	205143672	0.939569	1	103	1133	MutuI Mock C
NPAT	8mer1A	miR-142-5p	G5939.1	chr11	-	108158802	108158826	AACTTCACTTTATATCTAAATCATG	95	108158826	0.86498	1	18	932	MutuI Mock C
HSPA8	8mer1A	miR-142-5p	G6035.1	chr11	-	123057548	123057574	AAATAACATTGCACTTTATAAACACTG	1476	123057565	0.80945	5	1477	10326	MutuI Mock C
MYLIP	7mer2-8	miR-142-5p-1	G25785.1	chr6	+	16148078	16148114	TCAAATATTAAAACTCTACTTTTTTATGGCACATATT	90	16148105	0.818828	2	89	1345	MutuI Mock C
LCOR	7mer1A	miR-142-5p-1	G3393.1	chr10	+	96963942	96963966	CTTATGGACCTCATTTCAATATACT	39	96963947	0.859264	1	39	351	MutuI Mock C
C11orf58	7mer2-8	miR-142-5p-1	G4613.1	chr11	+	16755257	16755275	TTACACTTTTATGGGCATG	103	16755270	0.789486	1	103	721	MutuI Mock C
CFL2	7mer2-8	miR-142-3p	G10617.1	chr14	-	34712189	34712212	TTTTCCATTGAGTGTACACTACTG	26	34712200	0.829946	1	26	234	MutuI aIgM B
KAT7	7mer2-8	miR-142-3p	G14054.1	chr17	+	49828865	49828893	TCATCTCTGTACACTACTTATATTCACTG	139	49828875	0.867242	3	140	1528	MutuI aIgM B
PMAIP1	7mer1A	miR-142-3p	G15476.1	chr18	+	59903288	59903309	ATTTCTTCGGTCACTACACAAC	125	59903299	0.828455	2	126	749	MutuI aIgM B
ZNF24	7mer1A	miR-142-3p	G15796.1	chr18	-	35333951	35333980	ACATAACCCCATTTCACATGCACTACACTG	257	35333961	0.889195	1	256	1543	MutuI aIgM B
RNF126	7mer2-8	miR-142-3p	G16757.1	chr19	-	647530	647555	CTATTTAAAATACACTACTTACAAAG	842	647545	0.889148	4	922	5814	MutuI aIgM B
NR2F6	8mer1A	miR-142-3p	G16924.1	chr19	-	17231924	17231946	TAACCTATGTCAGACACTACATG	67	17231939	0.716222	1	67	335	MutuI aIgM B
TIPARP	7mer2-8	miR-142-3p	G24029.1	chr3	+	156706137	156706181	TTCCCTGGCTGACTCTGTACCTTACTTACACTACTTACTTAATAG	90	156706164	0.878299	1	90	1230	MutuI aIgM B
SLC7A11	7mer2-8	miR-142-3p	G27032.1	chr4	-	138166551	138166578	CTTTTTTTCCTCAACATATACACTACTG	72	138166560	0.898017	2	73	791	MutuI aIgM B
IL6ST	7mer1A	miR-142-3p	G28734.1	chr5	-	55940880	55940906	ATTCTACTTTAAGCACTACATAAACTG	74	55940895	0.807075	1	74	592	MutuI aIgM B
ITPKB	7mer2-8	miR-142-3p	G3128.1	chr1	-	226707817	226707845	CATATTTCATCTTCCTACACTACTCTCTG	517	226707829	0.842266	7	520	5622	MutuI aIgM B
PTAR1	8mer1A	miR-142-3p	G36389.1	chr9	-	69711095	69711118	CCAAATATTTATACACTACAAAAG	128	69711105	0.734853	1	128	640	MutuI aIgM B
TRIM14	7mer2-8	miR-142-3p	G36550.1	chr9	-	98087203	98087241	CACCCTCACCCCACCATCACTTACACTACTTTAATCCAG	24	98087220	0.841216	1	24	192	MutuI aIgM B
GOLGA1	8mer1A	miR-142-3p	G36720.1	chr9	-	124879406	124879455	CTCTCTCTCCCTCATCCCACCCCAAATACTTAAAATGACACTACACCCAG	31	124879419	0.951993	1	31	310	MutuI aIgM B
KDM5C	8mer1A	miR-142-3p	G38059.1	chrX	-	53191897	53191934	CCCCCTCACCCAAACTCCTACACTACAACCTCCCCCAG	59	53191916	0.822231	1	59	236	MutuI aIgM B
IPO7	7mer1A	miR-142-3p	G5285.1	chr11	+	9445747	9445772	ACATTTATTGTAGCACTACATAACTG	72	9445759	0.829625	2	73	575	MutuI aIgM B
KMT2A	7mer2-8	miR-142-3p	G6100.1	chr11	+	118523403	118523422	TAAATTCAATGACACTACTG	58	118523413	0.853292	1	58	290	MutuI aIgM B
LIN7C	7mer1A	miR-142-3p	G6427.1	chr11	-	27497064	27497084	TCTTTAATCCACTACAAAATG	55	27497076	0.789318	1	55	330	MutuI aIgM B
OSBP	7mer1A	miR-142-3p	G6575.1	chr11	-	59574564	59574606	CTTTATCCCCTTCTCTTCCTTCACCATCTGCACTACATTTCTG	130	59574578	0.895444	4	94	1796	MutuI aIgM B
MIER1	7mer1A	miR-142-3p	G667.1	chr1	+	66946665	66946689	TATCATTTTCCATTCACTACATAAA	65	66946678	0.802384	1	65	585	MutuI aIgM B
MBD6	8mer1A	miR-142-3p	G7473.1	chr12	+	57529880	57529928	CCTCTCCTCCCATACACACTACACTGCCCCTTCTCCCCCCATCAAAACG	714	57529893	0.849429	4	690	3630	MutuI aIgM B
TWF1	7mer1A	miR-142-3p	G8259.1	chr12	-	43793980	43794015	CAATTATACTCTAAATTCCACTACACTACATTAAAG	316	43793997	0.801107	4	383	3093	MutuI aIgM B
NUP58	7mer2-8	miR-142-3p	G8833.1	chr13	+	25335722	25335770	CTTTATAATTTTACACTACCTTTTTAATATACAAACCTCATTCTTCATT	9	25335757	0.830023	3	18	189	MutuI aIgM B
BTG2	7mer1A	miR-142-3p-1	G1453.1	chr1	+	203308682	203308711	TATTCTTGTAGGGCCGACACTAAATAAAAG	2366	203308711	0.822954	7	1046	17736	MutuI aIgM B
ATG9A	7mer1A	miR-142-3p-1	G20127.1	chr2	-	219219797	219219818	CTATATTTTGACACTAAAAAAG	64	219219808	0.715951	1	64	384	MutuI aIgM B
PHC3	7mer1A	miR-142-3p-1	G25114.1	chr3	-	170095776	170095799	AATTATGACACTAAAACAAAATTG	74	170095792	0.76307	1	74	370	MutuI aIgM B
TNPO1	7mer1A	miR-142-3p-1	G27704.1	chr5	+	72911684	72911727	CTTAAAGCACGGCTTACTTCATCTGCTCCTTACACACTAAAATG	138	72911716	0.882009	2	138	1398	MutuI aIgM B
ZNF451	8mer1A	miR-142-3p-1	G29879.1	chr6	+	57169622	57169650	TTCCTTCTCTGTAACACTAAATATTTTAG	44	57169634	0.80818	2	87	485	MutuI aIgM B
TMEM181	8mer1A	miR-142-3p-1	G30392.1	chr6	+	158635218	158635244	TAAAATAAAATAACACTAAACTTTAAG	59	158635228	0.931609	1	59	354	MutuI aIgM B
ANLN	9mer1A	miR-142-3p-1	G31765.1	chr7	+	36453651	36453675	ACCTCATTTATAAACACTAAATTCT	62	36453663	0.846168	1	62	496	MutuI aIgM B
TSC1	7mer1A	miR-142-3p-1	G36798.1	chr9	-	132893613	132893648	CATAACCTACTCGGATCCCCACCTGACACTAACCAG	85	132893626	0.97115	3	87	423	MutuI aIgM B
ZNF449	7mer1A	miR-142-3p-1	G37678.1	chrX	+	135361097	135361138	TCTTACACAAATTGACACTAACTCAAAAAAAATCTTAACCTG	9	135361109	0.886723	1	9	87	MutuI aIgM B
MMACHC	7mer1A	miR-142-3p-1	G499.1	chr1	+	45510495	45510528	AACCACTCTGGGCAACATAATGACACTAAAAAAG	281	45510516	0.851183	1	281	1124	MutuI aIgM B
MMACHC	8mer1A	miR-142-3p-1	G500.1	chr1	+	45511750	45511769	TAAACCCTTAACACTAAACT	75	45511758	0.744944	1	75	300	MutuI aIgM B
KMT2A	7mer-m1	miR-142-3p-1	G6100.1	chr11	+	118523403	118523422	TAAATTCAATGACACTACTG	58	118523413	0.853292	1	58	290	MutuI aIgM B
LAPTM4A	7mer2-8	miR-142-5p	G19097.1	chr2	-	20032874	20032907	TTTCCTTTTTAACTGCACTTTCTTTATATAATCG	47	20032894	0.917859	1	47	765	MutuI aIgM B
CEP97	7mer2-8	miR-142-5p	G23651.1	chr3	+	101765781	101765805	CTATATGCACTTTATTTCTTAACTG	35	101765786	0.862802	1	35	385	MutuI aIgM B
HSPA8	8mer1A	miR-142-5p	G6996.1	chr11	-	123057548	123057573	AATAACATTGCACTTTATAAACACTG	58	123057566	0.804717	3	56	369	MutuI aIgM B
NUP58	7mer1A	miR-142-5p	G8833.1	chr13	+	25335722	25335770	CTTTATAATTTTACACTACCTTTTTAATATACAAACCTCATTCTTCATT	9	25335757	0.830023	3	18	189	MutuI aIgM B
AKAP11	7mer2-8	miR-142-5p	G8976.1	chr13	+	42322749	42322776	TCACTCTTGTCACTTTATTTATTTATTG	24	42322766	0.757457	1	24	360	MutuI aIgM B
PMAIP1	7mer1A	miR-142-3p	G12237.1	chr18	+	59903288	59903309	ATTTCTTCGGTCACTACACAAC	3	59903299	0.825268	1	3	18	MutuI aIgM C
ZNF24	7mer1A	miR-142-3p	G12474.1	chr18	-	35333951	35333980	ACATAACCCCATTTCACATGCACTACACTG	242	35333962	0.874414	2	309	1384	MutuI aIgM C
RNF126	7mer2-8	miR-142-3p	G13203.1	chr19	-	647530	647555	CTATTTAAAATACACTACTTACAAAG	423	647545	0.822664	5	585	2799	MutuI aIgM C
IL6ST	7mer1A	miR-142-3p	G22562.1	chr5	-	55940880	55940906	ATTCTACTTTAAGCACTACATAAACTG	11	55940895	0.794227	2	12	87	MutuI aIgM C
ITPKB	7mer2-8	miR-142-3p	G2389.1	chr1	-	226707817	226707845	CATATTTCATCTTCCTACACTACTCTCTG	229	226707829	0.865408	4	227	2101	MutuI aIgM C
WASL	8mer1A	miR-142-3p	G26118.1	chr7	-	123683282	123683301	TCTCTACACTACACTAATCT	3	123683296	0.794058	1	3	18	MutuI aIgM C
PTAR1	8mer1A	miR-142-3p	G28664.1	chr9	-	69711095	69711118	CCAAATATTTATACACTACAAAAG	4	69711105	0.712981	1	3	21	MutuI aIgM C
TRIM14	7mer2-8	miR-142-3p	G28787.1	chr9	-	98087203	98087241	CACCCTCACCCCACCATCACTTACACTACTTTAATCCAG	67	98087241	0.867225	2	106	497	MutuI aIgM C
CCDC28B	7mer2-8	miR-142-3p	G303.1	chr1	+	32204928	32204950	AATTTACACTACCACCTCACCTG	140	32204933	0.705487	3	141	699	MutuI aIgM C
EI24	7mer1A	miR-142-3p	G4768.1	chr11	+	125584418	125584440	CCACTACAACAACACTAAACCTG	78	125584418	0.735498	1	2	232	MutuI aIgM C
OSBP	7mer1A	miR-142-3p	G5103.1	chr11	-	59574564	59574589	CCTTCACCATCTGCACTACATTTCTG	29	59574578	0.930264	1	29	232	MutuI aIgM C
MBD6	8mer1A	miR-142-3p	G5809.1	chr12	+	57529880	57529905	CCTCTCCTCCCATACACACTACACTG	140	57529893	0.927322	3	140	699	MutuI aIgM C
TWF1	7mer1A	miR-142-3p	G6441.1	chr12	-	43793980	43794014	AATTATACTCTAAATTCCACTACACTACATTAAAG	4	43793994	0.879491	3	5	39	MutuI aIgM C
NUP58	7mer2-8	miR-142-3p	G6878.1	chr13	+	25335722	25335771	CTTTATAATTTTACACTACCTTTTTAATATACAAACCTCATTCTTCATTG	21	25335751	0.838872	2	42	441	MutuI aIgM C
DGKH	7mer1A	miR-142-3p	G6980.1	chr13	+	42232564	42232581	TTAACCCACTACAAAATG	161	42232567	0.63883	1	1	643	MutuI aIgM C
BTG2	7mer1A	miR-142-3p-1	G1192.1	chr1	+	203308682	203308710	TATTCTTGTAGGGCCGACACTAAATAAAA	1340	203308710	0.752562	6	509	10204	MutuI aIgM C
WASL	7mer-m1	miR-142-3p-1	G26118.1	chr7	-	123683282	123683301	TCTCTACACTACACTAATCT	3	123683296	0.794058	1	3	18	MutuI aIgM C
MTFR1	8mer1A	miR-142-3p-1	G26705.1	chr8	+	65709370	65709390	ATTCTTAACACTAATTTATCT	78	65709370	0.883301	1	76	704	MutuI aIgM C
MMACHC	7mer1A	miR-142-3p-1	G425.1	chr1	+	45510495	45510528	AACCACTCTGGGCAACATAATGACACTAAAAAAG	3	45510516	0.843099	1	3	12	MutuI aIgM C
MMACHC	8mer1A	miR-142-3p-1	G426.1	chr1	+	45511750	45511770	TAAACCCTTAACACTAAACTG	5	45511758	0.721416	1	4	21	MutuI aIgM C
EI24	8mer1A	miR-142-3p-1	G4768.1	chr11	+	125584418	125584440	CCACTACAACAACACTAAACCTG	78	125584418	0.735498	1	2	232	MutuI aIgM C
HSPA8	8mer1A	miR-142-5p	G5390.1	chr11	-	123057548	123057573	AATAACATTGCACTTTATAAACACTG	7	123057566	0.81187	2	7	46	MutuI aIgM C
NUP58	7mer1A	miR-142-5p	G6878.1	chr13	+	25335722	25335771	CTTTATAATTTTACACTACCTTTTTAATATACAAACCTCATTCTTCATTG	21	25335751	0.838872	2	42	441	MutuI aIgM C
UHMK1	7mer2-8	miR-142-5p	G996.1	chr1	+	162527469	162527490	TTTACACAAACTTTATTCTCCT	108	162527489	0.794095	2	108	970	MutuI aIgM C
TWF1	7mer1A	miR-142-3p	G10928.1	chr12	-	43793980	43794028	TACCATCTATGTGCAATTATACTCTAAATTCCACTACACTACATTAAAG	6	43793990	0.819813	4	16	80	Akata Mock A
NUP58	7mer2-8	miR-142-3p	G11704.1	chr13	+	25335722	25335759	CTTTATAATTTTACACTACCTTTTTAATATACAAACCT	3	25335734	0.849669	1	3	48	Akata Mock A
EPN1	8mer1A	miR-142-3p	G22510.1	chr19	+	55695461	55695523	CCCTTCCCCTTCCTGGGGCCCACTCACACTACACCCTCTTCCTTTCCCACCCCACCTCCCCGG	8	55695461	0.956267	1	4	93	Akata Mock A
RNF126	7mer2-8	miR-142-3p	G22595.1	chr19	-	647530	647555	CTATTTAAAATACACTACTTACAAAG	7	647545	0.895166	1	7	49	Akata Mock A
INPP4A	7mer2-8	miR-142-3p	G24408.1	chr2	+	98588139	98588164	AATTATCCTATCTACACTACCACCTG	4	98588152	0.818561	1	4	28	Akata Mock A
BACH1	7mer2-8	miR-142-3p	G29154.1	chr21	+	29345097	29345130	TAATACAAGTAACTACACTACCTCATATCTACAT	7	29345110	0.920743	1	7	63	Akata Mock A
PATZ1	10mer1A	miR-142-3p	G30569.1	chr22	-	31326640	31326669	TATGGGACAGGGGCAGAAAACACTACATAG	11	31326659	0.952668	1	11	33	Akata Mock A
TIPARP	7mer2-8	miR-142-3p	G32175.1	chr3	+	156706132	156706181	CTGGGTTCCCTGGCTGACTCTGTACCTTACTTACACTACTTACTTAATAG	87	156706164	0.863996	5	94	1357	Akata Mock A
HMGA1	7mer2-8	miR-142-3p	G39286.1	chr6	+	34244996	34245045	CCTCTGGCCGCCACCCCCATCTTCCACCTGTGCCCTCACCACCACACTAC	122	34245045	0.883391	2	3	964	Akata Mock A
CREB5	7mer2-8	miR-142-3p	G42034.1	chr7	+	28822839	28822872	TTTTCCCGTTACACTACTACTCAGCCCTCTCCTG	5	28822848	0.864819	1	5	55	Akata Mock A
COPS6	7mer1A	miR-142-3p	G42685.1	chr7	+	100091810	100091865	ATGGACAGGGGTCAGGCAACTATCCCAAAGGGGAGGGCACTACACTTCCTTGAGAG	5	100091828	0.925482	1	5	40	Akata Mock A
MORF4L2	8mer1A	miR-142-3p	G50663.1	chrX	-	103675845	103675888	CTGGTGGTTCCTATCCCTTTGACACTACACAATTTTCTAATATG	3	103675881	0.864214	1	3	48	Akata Mock A
NUP58	7mer-m1	miR-142-3p-1	G11704.1	chr13	+	25335722	25335759	CTTTATAATTTTACACTACCTTTTTAATATACAAACCT	3	25335734	0.849669	1	3	48	Akata Mock A
BTG2	7mer1A	miR-142-3p-1	G2053.1	chr1	+	203308682	203308709	TATTCTTGTAGGGCCGACACTAAATAAA	464	203308709	0.849718	5	136	3574	Akata Mock A
TTL	7mer1A	miR-142-3p-1	G24554.1	chr2	+	112529215	112529265	TTCCCCACCCATCCCTTCGGTAACACTCTGCCACACTAAGCTCTGTACAAG	7	112529236	0.93116	1	7	77	Akata Mock A
PATZ1	8mer2-9	miR-142-3p-1	G30569.1	chr22	-	31326640	31326669	TATGGGACAGGGGCAGAAAACACTACATAG	11	31326659	0.952668	1	11	33	Akata Mock A
TNPO1	7mer1A	miR-142-3p-1	G36742.1	chr5	+	72911696	72911727	CTTACTTCATCTGCTCCTTACACACTAAAATG	4	72911716	0.876102	1	4	40	Akata Mock A
CCNG1	7mer1A	miR-142-3p-1	G37519.1	chr5	+	163443998	163444040	AAAATGCTATTGGAGGAGTCACACTAATACTATCAACTATCAG	4	163443998	0.980984	1	4	40	Akata Mock A
MTFR1	8mer1A	miR-142-3p-1	G45043.1	chr8	+	65709354	65709391	TTACTGCACATTTTAAATTCTTAACACTAATTTATCTG	8	65709376	0.886271	1	8	128	Akata Mock A
TSC1	8mer1A	miR-142-3p-1	G48751.1	chr9	-	132909988	132910019	ACCAAACCCACCTTCATAGTAACACTAAGCTG	12	132910019	0.876838	1	12	60	Akata Mock A
CASK	7mer1A	miR-142-3p-1	G50397.1	chrX	-	41520234	41520274	AATAGATAGGAGGAGAAAAACAATTACACACTAATTTAAAG	3	41520258	0.935071	1	3	21	Akata Mock A
KLF6	7mer1A	miR-142-3p-1	G5797.1	chr10	-	3777452	3777479	AACCCAGGCTGGACTCGGACACACTAAG	5	3777475	0.986368	1	5	10	Akata Mock A
PEBP1	7mer1A	miR-142-5p	G10414.1	chr12	+	118144947	118144990	CTTTTCCTGCTGCCTGGCCTTTATAATTTTACTCACTCACTCTG	7	118144947	0.910172	1	5	127	Akata Mock A
CD69	7mer1A	miR-142-5p	G10746.1	chr12	-	9752796	9752816	CCTTTATAATCTTTTATACAG	4	9752796	0.93928	1	4	36	Akata Mock A
NUP58	7mer1A	miR-142-5p	G11704.1	chr13	+	25335722	25335759	CTTTATAATTTTACACTACCTTTTTAATATACAAACCT	3	25335734	0.849669	1	3	48	Akata Mock A
FBXL3	8mer1A	miR-142-5p	G12853.1	chr13	-	77005346	77005371	CTTAAAATACTTTGTCACTTTATAAG	3	77005346	0.700797	2	3	30	Akata Mock A
ERH	11mer1A	miR-142-5p	G14352.1	chr14	-	69380197	69380254	TTCATATCTACTTTATAACATTCACATACTAACCCTTCTTCAAGATGGGGTGGGGGGT	3	69380219	0.876461	1	3	57	Akata Mock A
RBBP9	8mer2-9	miR-142-5p	G28385.1	chr20	-	18487647	18487676	CCCGGCCCCTTATTTTACTTTATCCTCCTG	5	18487650	0.880543	1	5	55	Akata Mock A
MME	7mer2-8	miR-142-5p	G32159.1	chr3	+	155182075	155182107	TCACTTTATTACTCCCAGAACAACAACTATCCT	5	155182081	0.696353	1	5	45	Akata Mock A
KLHL24	8mer1A	miR-142-5p	G32367.1	chr3	+	183680625	183680653	TCTAGATTTCTCAACTCCACTTTATAAAG	15	183680653	0.670924	4	21	126	Akata Mock A
LNPEP	7mer2-8	miR-142-5p	G36928.1	chr5	+	97030693	97030717	TAAAACTTTATCAAAACTTGGCCTG	5	97030699	0.713524	1	5	35	Akata Mock A
PANK3	7mer1A	miR-142-5p	G38653.1	chr5	-	168551545	168551575	TAATTTCCATATGTTCTTTATAACCACTCTG	6	168551565	0.807873	1	6	78	Akata Mock A
IVNS1ABP	7mer2-8	miR-142-5p	G3920.1	chr1	-	185296577	185296607	CCACTTTATTTCTCTCATCTGTTACACAAAG	8	185296590	0.816834	1	8	88	Akata Mock A
IGF2BP3	8mer2-9	miR-142-5p	G43477.1	chr7	-	23312172	23312216	AACTCCTGTCTCTGTGAGAATGTATACTTTATGCTCTCTGAAATG	3	23312184	0.838161	1	3	48	Akata Mock A
TP53INP1	7mer2-8	miR-142-5p	G46328.1	chr8	-	94926354	94926383	AACATATTTCCTTTATAGGGGCAGGGCATG	53	94926383	0.821935	3	31	446	Akata Mock A
UGCG	7mer2-8	miR-142-5p	G47512.1	chr9	+	111933152	111933204	AAAAAAAAAAAAAACACATCTGTAGTCTTGGCCAAATGATACACTTTATTTTG	6	111933152	0.994513	1	6	84	Akata Mock A
ADO	7mer2-8	miR-142-5p	G4940.1	chr10	+	62807608	62807627	CCACTTTATTATAAAACCTG	3	62807608	0.852315	1	3	18	Akata Mock A
HSPA8	8mer1A	miR-142-5p	G9204.1	chr11	-	123057548	123057574	AAATAACATTGCACTTTATAAACACTG	15	123057565	0.809635	1	15	105	Akata Mock A
PATL1	7mer1A	miR-142-3p	G11882.1	chr11	-	59636854	59636902	ACCATTTCCACTACATGCCTTTCCTACCTTCCCTTCACAACCAATCAAG	9	59636888	0.915851	1	9	117	Akata Mock B
MBD6	8mer1A	miR-142-3p	G13566.1	chr12	+	57529881	57529905	CTCTCCTCCCATACACACTACACTG	8	57529881	0.963463	2	16	32	Akata Mock B
TMTC3	8mer1A	miR-142-3p	G13812.1	chr12	+	88196101	88196128	TTTAATCAAGGGATTTACACTACAAAAG	3	88196117	0.750786	1	3	21	Akata Mock B
TWF1	7mer1A	miR-142-3p	G14896.1	chr12	-	43793980	43794015	CAATTATACTCTAAATTCCACTACACTACATTAAAG	12	43794015	0.719441	3	3	129	Akata Mock B
MARK3	7mer1A	miR-142-3p	G18955.1	chr14	+	103503378	103503411	CTGGCCTTTTTTCTACGAATGCACTACATTAAAG	12	103503397	0.95948	1	12	132	Akata Mock B
KAT7	7mer2-8	miR-142-3p	G25700.1	chr17	+	49828865	49828893	TCATCTCTGTACACTACTTATATTCACTG	5	49828876	0.770196	2	10	50	Akata Mock B
MALT1	7mer1A	miR-142-3p	G28287.1	chr18	+	58748303	58748324	TATTTTTTCCACTACACAACTG	3	58748312	0.719911	1	3	24	Akata Mock B
ZNF24	7mer1A	miR-142-3p	G28798.1	chr18	-	35333951	35333980	ACATAACCCCATTTCACATGCACTACACTG	23	35333961	0.854888	1	16	145	Akata Mock B
RNF126	7mer2-8	miR-142-3p	G30710.1	chr19	-	647530	647555	CTATTTAAAATACACTACTTACAAAG	20	647545	0.895735	1	20	140	Akata Mock B
YIPF4	7mer1A	miR-142-3p	G32275.1	chr2	+	32311044	32311086	ACATTCCTACATTTTTGCACTACAATACATAAAAACTCCCATG	7	32311061	0.816529	1	7	84	Akata Mock B
CRIPT	9mer1A	miR-142-3p	G32468.1	chr2	+	46629294	46629338	ACATCATACTCTTTACCCTTTAACACTACACATGCACTTCATAAG	5	46629325	0.962561	1	5	65	Akata Mock B
GNB1	8mer2-9	miR-142-3p	G3433.1	chr1	-	1786175	1786220	CCTAACACTACCCCACCCCCAACTAGGAGGAACCTCTGTTTTCAAG	3	1786220	0.995814	1	3	24	Akata Mock B
DYRK1A	8mer2-9	miR-142-3p	G39679.1	chr21	+	37516770	37516802	AACTTTAAAAAAAATAACACTACCTTAACACTG	4	37516783	0.981546	1	4	28	Akata Mock B
TIPARP	7mer2-8	miR-142-3p	G43602.1	chr3	+	156706137	156706181	TTCCCTGGCTGACTCTGTACCTTACTTACACTACTTACTTAATAG	165	156706164	0.876986	5	186	2613	Akata Mock B
ASH1L	7mer1A	miR-142-3p	G4952.1	chr1	-	155336762	155336785	CAACAAAAGTCACTACATAAACTG	7	155336783	0.988527	1	7	21	Akata Mock B
NR3C1	7mer1A	miR-142-3p	G52640.1	chr5	-	143281746	143281765	TTTTAAATACGCACTACATG	15	143281756	0.88068	1	15	90	Akata Mock B
TAGAP	7mer1A	miR-142-3p	G56935.1	chr6	-	159035015	159035035	TAATTTCACTACAATAAATTG	7	159035031	0.710399	1	7	49	Akata Mock B
WASL	8mer1A	miR-142-3p	G60291.1	chr7	-	123683281	123683303	CCTCTCTACACTACACTAATCTG	7	123683296	0.797992	1	7	42	Akata Mock B
MMACHC	7mer1A	miR-142-3p-1	G1093.1	chr1	+	45510495	45510528	AACCACTCTGGGCAACATAATGACACTAAAAAAG	18	45510516	0.842289	1	17	73	Akata Mock B
MMACHC	8mer1A	miR-142-3p-1	G1094.1	chr1	+	45511750	45511770	TAAACCCTTAACACTAAACTG	3	45511758	0.739982	1	3	12	Akata Mock B
DNAJB4	9mer1A	miR-142-3p-1	G1488.1	chr1	+	78017163	78017197	TTAAACCAAAATATAGGGAAAATAAACACTAACTG	3	78017184	0.968375	2	6	15	Akata Mock B
CFL2	7mer2-8	miR-142-3p-1	G19230.1	chr14	-	34712350	34712385	CACGGATATAACACTATGCATTAAAAGCACTTTTTG	9	34712377	0.905133	1	9	90	Akata Mock B
ZNF770	7mer1A	miR-142-3p-1	G21400.1	chr15	-	34980827	34980852	TTAAAAAAACTACAGAGACACTAAAG	4	34980841	0.994304	1	4	12	Akata Mock B
BTG2	7mer1A	miR-142-3p-1	G2731.1	chr1	+	203308682	203308711	TATTCTTGTAGGGCCGACACTAAATAAAAG	1328	203308711	0.864176	6	581	9990	Akata Mock B
SMAD4	9mer1A	miR-142-3p-1	G28184.1	chr18	+	51079326	51079371	AAAACACTAAAAGCAGCGTCACTCTACCTAATGTCTCACTGTTCTG	8	51079367	0.81582	1	8	88	Akata Mock B
PPP4R1	8mer2-9	miR-142-3p-1	G28647.1	chr18	-	9547580	9547605	TAAACACTATTATCTTATCTTGACTT	4	9547590	0.748887	1	4	44	Akata Mock B
MEX3C	8mer1A	miR-142-3p-1	G28950.1	chr18	-	51176174	51176213	TAAACTTATAAAAGGCTGCTATGGTAACACTAAACCTAAG	11	51176188	0.907245	1	11	99	Akata Mock B
CRIPT	7mer2-8	miR-142-3p-1	G32468.1	chr2	+	46629294	46629338	ACATCATACTCTTTACCCTTTAACACTACACATGCACTTCATAAG	5	46629325	0.962561	1	5	65	Akata Mock B
TTL	7mer1A	miR-142-3p-1	G33282.1	chr2	+	112529235	112529259	TAACACTCTGCCACACTAAGCTCTG	9	112529250	0.941697	1	9	45	Akata Mock B
GNB1	7mer2-8	miR-142-3p-1	G3433.1	chr1	-	1786175	1786220	CCTAACACTACCCCACCCCCAACTAGGAGGAACCTCTGTTTTCAAG	3	1786220	0.995814	1	3	24	Akata Mock B
LANCL1	9mer1A	miR-142-3p-1	G36824.1	chr2	-	210433396	210433438	AATACTATCTAACCAATAACTTGAACAAAAACACTAAACTAAG	4	210433423	0.926343	1	4	32	Akata Mock B
ATG9A	7mer1A	miR-142-3p-1	G36893.1	chr2	-	219219797	219219818	CTATATTTTGACACTAAAAAAG	11	219219808	0.715585	1	11	66	Akata Mock B
RRBP1	8mer2-9	miR-142-3p-1	G38538.1	chr20	-	17613963	17613986	TCACATTTGATAAACACTATCCTG	6	17613974	0.863485	1	6	42	Akata Mock B
DYRK1A	8mer-m1	miR-142-3p-1	G39679.1	chr21	+	37516770	37516802	AACTTTAAAAAAAATAACACTACCTTAACACTG	4	37516783	0.981546	1	4	28	Akata Mock B
SLC25A36	7mer1A	miR-142-3p-1	G43427.1	chr3	+	140965400	140965441	TCACTTTACTACACAAAACCACACTAAAATAAACCATTAATG	10	140965429	0.958649	1	10	90	Akata Mock B
TIFA	7mer1A	miR-142-3p-1	G48859.1	chr4	-	112277789	112277816	TAGATGCTGTATAGACACTAAATAAGAG	5	112277813	0.823432	1	5	30	Akata Mock B
TNPO1	7mer1A	miR-142-3p-1	G50155.1	chr5	+	72911691	72911727	CACGGCTTACTTCATCTGCTCCTTACACACTAAAATG	19	72911691	0.823018	2	8	177	Akata Mock B
ZNF451	8mer1A	miR-142-3p-1	G54121.1	chr6	+	57169622	57169650	TTCCTTCTCTGTAACACTAAATATTTTAG	5	57169634	0.891734	1	5	60	Akata Mock B
MTFR1	8mer1A	miR-142-3p-1	G61576.1	chr8	+	65709370	65709391	ATTCTTAACACTAATTTATCTG	7	65709376	0.814952	1	7	63	Akata Mock B
AK3	7mer1A	miR-142-3p-1	G65640.1	chr9	-	4712441	4712470	ACACAAATTCACTGCTGCCTTTACACTAAG	6	4712458	0.831921	1	6	42	Akata Mock B
VPS26A	8mer1A	miR-142-3p-1	G6791.1	chr10	+	69172293	69172321	TCTCTTAATTTTTTAACACTAAATTCAAG	5	69172308	0.687644	2	10	55	Akata Mock B
LCOR	9mer1A	miR-142-3p-1	G7189.1	chr10	+	96959478	96959505	CACTATAAAATCAAAAACACTAATTCTG	3	96959500	0.723206	1	3	18	Akata Mock B
SPRING1	7mer2-8	miR-142-5p	G15630.1	chr12	-	116716407	116716429	AATTTTTTTGGTTCACTTTATTG	5	116716417	0.803011	1	5	65	Akata Mock B
AKAP11	7mer2-8	miR-142-5p	G16190.1	chr13	+	42322749	42322776	TCACTCTTGTCACTTTATTTATTTATTG	8	42322756	0.839328	1	8	120	Akata Mock B
FBXL3	8mer1A	miR-142-5p	G17443.1	chr13	-	77005346	77005371	CTTAAAATACTTTGTCACTTTATAAG	3	77005346	0.932897	1	3	30	Akata Mock B
ERH	11mer1A	miR-142-5p	G19519.1	chr14	-	69380211	69380252	CATATCTACTTTATAACATTCACATACTAACCCTTCTTCAAG	5	69380250	0.846861	2	5	70	Akata Mock B
B2M	7mer2-8	miR-142-5p	G20349.1	chr15	+	44717676	44717696	CTTATACACTTACACTTTATG	3	44717686	0.809441	1	3	24	Akata Mock B
RRN3	7mer2-8	miR-142-5p	G23977.1	chr16	-	15060506	15060535	CATATTTATTTTCTGCCACTTTATTTAAAG	8	15060506	0.759057	3	8	112	Akata Mock B
SHCBP1	7mer1A	miR-142-5p	G24214.1	chr16	-	46581549	46581598	ATTTATTTCCATTTGCAGGTGTTGCACATAAAACACTCCCTCTTTATAAG	4	46581587	0.862123	1	4	72	Akata Mock B
LZIC	8mer1A	miR-142-5p	G3595.1	chr1	-	9929295	9929337	CTTCTCAATATTCTTTTTCTTTGCACTTTATACAAATTAAAAG	3	9929315	0.856675	1	3	57	Akata Mock B
NCOA3	7mer2-8	miR-142-5p	G37951.1	chr20	+	47654114	47654147	CTAATGTGCAGCTGAGTGCACTTTATTTAAAAAG	5	47654130	0.832614	2	10	45	Akata Mock B
MAPK1	7mer2-8	miR-142-5p	G41241.1	chr22	-	21763824	21763854	CTCTAGTCACTGGCATCTCACTTTATGATAG	12	21763827	0.815475	1	12	120	Akata Mock B
MME	7mer2-8	miR-142-5p	G43585.1	chr3	+	155182065	155182090	CACCTCCTTGTCACTTTATTACTCCC	10	155182073	0.787748	1	10	90	Akata Mock B
KLHL24	8mer1A	miR-142-5p	G43873.1	chr3	+	183680619	183680653	CTTTTGTCTAGATTTCTCAACTCCACTTTATAAAG	40	183680640	0.833996	2	40	356	Akata Mock B
PBXIP1	7mer2-8	miR-142-5p	G4936.1	chr1	-	154944864	154944886	CCCTGCACTGATGTCACTTTATG	8	154944875	0.791135	1	8	56	Akata Mock B
DRD1	8mer1A	miR-142-5p	G52970.1	chr5	-	175441093	175441115	CCATTTAACTAGCACTTTATAAG	3	175441109	0.756274	1	3	21	Akata Mock B
IVNS1ABP	7mer2-8	miR-142-5p	G5300.1	chr1	-	185296587	185296614	TACTCTGCCACTTTATTTCTCTCATCTG	7	185296596	0.742445	1	7	84	Akata Mock B
DSTYK	7mer2-8	miR-142-5p	G5465.1	chr1	-	205143656	205143686	ACAACTGCACTGAATGACACTTTATTTTTTG	5	205143672	0.938603	1	5	55	Akata Mock B
TNFAIP3	7mer1A	miR-142-5p	G54904.1	chr6	+	137881980	137882011	CTCTTTATAATATGCACCTTTTAAAAAATTAG	7	137881991	0.86014	1	7	84	Akata Mock B
TP53INP1	7mer2-8	miR-142-5p	G63374.1	chr8	-	94926354	94926381	CATATTTCCTTTATAGGGGCAGGGCATG	28	94926381	0.673798	2	11	241	Akata Mock B
UGCG	7mer2-8	miR-142-5p	G64961.1	chr9	+	111933154	111933204	AAAAAAAAAAAACACATCTGTAGTCTTGGCCAAATGATACACTTTATTTTG	3	111933154	0.994117	1	3	42	Akata Mock B
KPNA3	7mer1A	miR-142-5p-1	G17252.1	chr13	-	49700967	49701008	TATTTTACCTGAGCTGCAACCTGTTATGGACTTGAACTTCTG	18	49700982	0.840367	2	18	237	Akata Mock B
ARIH1	7mer2-8	miR-142-5p-1	G20773.1	chr15	+	72593448	72593469	TTTTATGGTTTGGGATTTTATG	6	72593449	0.791499	1	6	72	Akata Mock B
ZNF24	7mer1A	miR-142-3p	G13469.1	chr18	-	35333951	35333980	ACATAACCCCATTTCACATGCACTACACTG	5	35333961	0.888089	1	5	30	Akata aIgG A
RNF126	7mer2-8	miR-142-3p	G14397.1	chr19	-	647530	647555	CTATTTAAAATACACTACTTACAAAG	7	647545	0.895166	1	7	49	Akata aIgG A
TIPARP	7mer2-8	miR-142-3p	G20597.1	chr3	+	156706137	156706181	TTCCCTGGCTGACTCTGTACCTTACTTACACTACTTACTTAATAG	23	156706164	0.882064	2	24	352	Akata aIgG A
PLA2G12A	8mer1A	miR-142-3p	G23073.1	chr4	-	109710205	109710227	ATCTTTCCACATACACTACATTG	5	109710216	0.921936	1	5	35	Akata aIgG A
HMGA1	8mer1A	miR-142-3p	G25317.1	chr6	+	34244996	34245049	CCTCTGGCCGCCACCCCCATCTTCCACCTGTGCCCTCACCACCACACTACACAG	4	34245049	0.868084	2	2	34	Akata aIgG A
ITPKB	7mer1A	miR-142-3p	G2673.1	chr1	-	226634552	226634578	ACTGACCCTCCTGAACTGCACTACAAG	3	226634562	0.738819	2	6	9	Akata aIgG A
TAGAP	7mer1A	miR-142-3p	G26775.1	chr6	-	159035015	159035035	TAATTTCACTACAATAAATTG	5	159035031	0.709354	1	5	35	Akata aIgG A
CLIC4	9mer1A	miR-142-3p	G283.1	chr1	+	24841818	24841839	GTTGAGCAACACTACATAACTG	5	24841818	0.852885	1	5	20	Akata aIgG A
WASL	8mer1A	miR-142-3p	G28395.1	chr7	-	123683281	123683303	CCTCTCTACACTACACTAATCTG	7	123683296	0.797992	1	7	42	Akata aIgG A
TRIM14	7mer-m8	miR-142-3p	G31187.1	chr9	-	98087203	98087241	CACCCTCACCCCACCATCACTTACACTACTTTAATCCAG	3	98087220	0.833283	1	3	24	Akata aIgG A
NFYC	7mer1A	miR-142-3p	G434.1	chr1	+	40770940	40770978	CAGGCTAGGACACTGGTGCACTACACCCCATGCCTGGGG	4	40770956	0.847505	1	4	20	Akata aIgG A
LIN7C	7mer1A	miR-142-3p	G5472.1	chr11	-	27497064	27497083	CTTTAATCCACTACAAAATG	6	27497076	0.780059	1	6	30	Akata aIgG A
TWF1	7mer1A	miR-142-3p	G7022.1	chr12	-	43793980	43794022	CTATGTGCAATTATACTCTAAATTCCACTACACTACATTAAAG	6	43794020	0.855694	2	6	74	Akata aIgG A
OSBPL8	7mer2-8	miR-142-3p	G7160.1	chr12	-	76355390	76355414	ACATAATTAATTCAATACACTACTG	3	76355398	0.871304	1	3	21	Akata aIgG A
BTG2	7mer1A	miR-142-3p-1	G1297.1	chr1	+	203308682	203308710	TATTCTTGTAGGGCCGACACTAAATAAAA	291	203308710	0.838773	8	99	2223	Akata aIgG A
LANCL1	9mer1A	miR-142-3p-1	G17272.1	chr2	-	210433396	210433438	AATACTATCTAACCAATAACTTGAACAAAAACACTAAACTAAG	3	210433423	0.924355	1	3	24	Akata aIgG A
SLC23A2	8mer1A	miR-142-3p-1	G17983.1	chr20	-	4855500	4855528	TTCTAATTAATAACACTAAATTCTTCCTG	3	4855517	0.901882	1	3	33	Akata aIgG A
CLIC4	7mer2-8	miR-142-3p-1	G283.1	chr1	+	24841818	24841839	GTTGAGCAACACTACATAACTG	5	24841818	0.852885	1	5	20	Akata aIgG A
WASL	7mer-m1	miR-142-3p-1	G28395.1	chr7	-	123683281	123683303	CCTCTCTACACTACACTAATCTG	7	123683296	0.797992	1	7	42	Akata aIgG A
TRIM14	7mer-m8	miR-142-3p-1	G31187.1	chr9	-	98087203	98087241	CACCCTCACCCCACCATCACTTACACTACTTTAATCCAG	3	98087220	0.833283	1	3	24	Akata aIgG A
MMACHC	7mer1A	miR-142-3p-1	G484.1	chr1	+	45510497	45510527	CCACTCTGGGCAACATAATGACACTAAAAAA	3	45510516	0.844107	1	3	12	Akata aIgG A
FOXO3B	7mer1A	miR-142-5p	G12522.1	chr17	-	18669184	18669204	TGTGCGCCTTGGCTTTATAAC	6	18669190	0.684429	1	6	42	Akata aIgG A
KLHL24	8mer1A	miR-142-5p	G20741.1	chr3	+	183680625	183680653	TCTAGATTTCTCAACTCCACTTTATAAAG	9	183680640	0.831638	2	9	78	Akata aIgG A
DSTYK	7mer2-8	miR-142-5p	G2575.1	chr1	-	205143656	205143686	ACAACTGCACTGAATGACACTTTATTTTTTG	3	205143672	0.936909	1	3	33	Akata aIgG A
MXI1	7mer2-8	miR-142-5p	G3481.1	chr10	+	110286026	110286055	ATAAAACACCTCACACCTCACTCTTTATAG	4	110286052	0.681919	2	4	28	Akata aIgG A
HSPA8	8mer1A	miR-142-5p	G5916.1	chr11	-	123057548	123057569	ACATTGCACTTTATAAACACTG	5	123057566	0.814526	2	5	30	Akata aIgG A
AKAP11	7mer2-8	miR-142-5p	G7600.1	chr13	+	42322749	42322776	TCACTCTTGTCACTTTATTTATTTATTG	5	42322755	0.689107	4	11	69	Akata aIgG A
MECP2	7mer-m1	miR-142-5p-1	G32821.1	chrX	-	154030290	154030306	TCCTTATGGGTAGGGCT	5	154030306	0.864103	1	3	25	Akata aIgG A
PATZ1	10mer1A	miR-142-3p	G30603.1	chr22	-	31326640	31326675	ACTTGGTATGGGACAGGGGCAGAAAACACTACATAG	5	31326640	0.970888	1	5	25	Akata aIgG B
TIPARP	7mer2-8	miR-142-3p	G32292.1	chr3	+	156706137	156706181	TTCCCTGGCTGACTCTGTACCTTACTTACACTACTTACTTAATAG	12	156706164	0.892611	1	12	192	Akata aIgG B
PLA2G12A	8mer1A	miR-142-3p	G35991.1	chr4	-	109710205	109710227	ATCTTTCCACATACACTACATTG	4	109710216	0.921457	1	4	28	Akata aIgG B
SCAMP1	8mer1A	miR-142-3p	G37001.1	chr5	+	78477550	78477580	TCCATTTTTTCCTGTACACTACAAACAAAAG	6	78477580	0.950098	1	6	54	Akata aIgG B
HMGA1	8mer1A	miR-142-3p	G39550.1	chr6	+	34244996	34245049	CCTCTGGCCGCCACCCCCATCTTCCACCTGTGCCCTCACCACCACACTACACAG	51	34245049	0.8198	1	1	365	Akata aIgG B
GNB2	8mer1A	miR-142-3p	G42935.1	chr7	+	100678827	100678869	CCAGGAGGGGCCCTGCCCATGCCCACACTACAGGCCAGGGCTG	3	100678847	0.960458	1	3	9	Akata aIgG B
ERMP1	7mer1A	miR-142-3p	G48240.1	chr9	-	5786860	5786900	CCACTACACACACGTCATTTTATATGACCTTAAGGACAAAG	3	5786860	0.947973	1	3	27	Akata aIgG B
NFYC	7mer1A	miR-142-3p	G755.1	chr1	+	40770940	40770979	CAGGCTAGGACACTGGTGCACTACACCCCATGCCTGGGGG	4	40770956	0.847505	1	4	20	Akata aIgG B
PATL1	7mer1A	miR-142-3p	G8562.1	chr11	-	59636886	59636909	TCTACTGACCATTTCCACTACATG	3	59636895	0.747392	1	3	21	Akata aIgG B
LRRC32	10mer1A	miR-142-3p	G8833.1	chr11	-	76657604	76657638	AAAACACTACACAGGGCTGCTGTCACTTCCCAGGG	4	76657604	0.921071	1	4	20	Akata aIgG B
MBD6	8mer1A	miR-142-3p	G9798.1	chr12	+	57529880	57529905	CCTCTCCTCCCATACACACTACACTG	9	57529893	0.897874	1	7	47	Akata aIgG B
EIF4A1	9mer1A	miR-142-3p-1	G18295.1	chr17	+	7578678	7578738	CCCCAGGCGCCGGCTCTTCTCCCAAAAAAAAAAAAAAAACACTAATCCATTTCCCTAACCT	3	7578678	0.996905	1	1	32	Akata aIgG B
BTG2	7mer1A	miR-142-3p-1	G2033.1	chr1	+	203308682	203308711	TATTCTTGTAGGGCCGACACTAAATAAAAG	211	203308711	0.800744	6	114	1560	Akata aIgG B
LANCL1	9mer1A	miR-142-3p-1	G27177.1	chr2	-	210433396	210433438	AATACTATCTAACCAATAACTTGAACAAAAACACTAAACTAAG	4	210433427	0.877727	1	4	32	Akata aIgG B
PATZ1	8mer2-9	miR-142-3p-1	G30603.1	chr22	-	31326640	31326675	ACTTGGTATGGGACAGGGGCAGAAAACACTACATAG	5	31326640	0.970888	1	5	25	Akata aIgG B
TMEM181	8mer1A	miR-142-3p-1	G40605.1	chr6	+	158635218	158635244	TAAAATAAAATAACACTAAACTTTAAG	3	158635242	0.737626	1	3	18	Akata aIgG B
UBN2	7mer1A	miR-142-3p-1	G43264.1	chr7	+	139299274	139299312	CTTCATCCATTTATAATGACACTAACCTAAAAAAAATAG	3	139299279	0.830481	1	3	30	Akata aIgG B
SORBS1	7mer2-8	miR-142-3p-1	G6314.1	chr10	-	95312810	95312841	CAAACCATTAATAACACTATCTTATCTCATAG	4	95312829	0.890546	1	4	36	Akata aIgG B
MMACHC	7mer1A	miR-142-3p-1	G824.1	chr1	+	45510495	45510528	AACCACTCTGGGCAACATAATGACACTAAAAAAG	3	45510516	0.844107	1	3	12	Akata aIgG B
LRRC32	8mer2-9	miR-142-3p-1	G8833.1	chr11	-	76657604	76657638	AAAACACTACACAGGGCTGCTGTCACTTCCCAGGG	4	76657604	0.921071	1	4	20	Akata aIgG B
CH507-9B2.9	7mer2-8	miR-142-5p	G29506.1	chr21	-	5158465	5158507	AACACACGCCACTTCCCAGCTAGGAGTGCACTTTATGGGACTG	3	5158507	0.978845	1	3	24	Akata aIgG B
MME	7mer2-8	miR-142-5p	G32281.1	chr3	+	155182065	155182092	CACCTCCTTGTCACTTTATTACTCCCAG	8	155182072	0.786803	2	8	72	Akata aIgG B
SMARCA2	7mer2-8	miR-142-5p	G46946.1	chr9	+	2042716	2042747	TCATTAAAGGGAATTCACTTTATTACTCACTG	3	2042743	0.872439	1	3	33	Akata aIgG B
UGCG	7mer2-8	miR-142-5p	G47740.1	chr9	+	111933167	111933204	ACATCTGTAGTCTTGGCCAAATGATACACTTTATTTTG	4	111933191	0.921923	1	4	56	Akata aIgG B
BTAF1	7mer2-8	miR-142-5p	G5166.1	chr10	+	92029804	92029847	CATAAAAGGGAGAGAGAATTTCTTTATATACACAAACATACATG	4	92029818	0.797202	1	4	40	Akata aIgG B
CH507-9B2.9	9mer2-10	miR-142-5p-1	G29506.1	chr21	-	5158465	5158507	AACACACGCCACTTCCCAGCTAGGAGTGCACTTTATGGGACTG	3	5158507	0.978845	1	3	24	Akata aIgG B
MYLIP	7mer2-8	miR-142-5p-2	G39238.1	chr6	+	16148079	16148113	CAAATATTAAAACTCTACTTTTTTATGGCACATAT	5	16148104	0.79071	1	4	66	Akata aIgG B
